# Supplementary material for: Bulk serum extracellular vesicles from stressed mice show a distinct proteome and induce behavioral and molecular changes in naive mice
Source: PLoS One. 2024 Aug 15;19(8):e0308976. doi: 10.1371/journal.pone.0308976 (PMC11326636; doi:10.1371/journal.pone.0308976)
Supplement: S1 File — RIS, Q3 and control sheets 1–6. Sheet7: Unique proteins identified in each experimental group. Panther analysis of molecular pathways. Sheet 8: Differentially expressed proteins among experimental groups. SynGO data for identification of synaptic proteins is also shown. Sheet 9: Differentially expressed proteins among all three experimental groups.Sheet 10: String analysis of the 21 candidates previously identified in the brain and/or brain EVs. (XLSX) [file pone.0308976.s008.xlsx]

## Sheet: Sheet´s legends
Sheet 1	Full list of proteins identified in control EVs
Sheet 2	Full list of proteins identified in RIS EVs
Sheet 3	Full list of proteins identified in Q3 EVs
Sheet 4	Full list of proteins identified in control EVs without keratins and Ig chains
Sheet 5	Full list of proteins identified in RIS EVs without keratins and Ig chains
Sheet 6	Full list of proteins identified in Q3 EVs without keratins and Ig chains
Sheet 7	Unique proteins expressed within groups. Panther analysis of molecular pathways.
Sheet 8	Quantitative analysis results. Differentially expressed proteins between groups. SynGO data for identification of synaptic proteins is also shown
Sheet 9	PROGENESIS Quantitative analysis of the unique proteins differentially expressed between treatments
Sheet 10	String analysis of the 21 candidates (out of 36) that have been previously characterized as proteins expressed in the brain and/or in brain EVs

## Sheet: Sheet 1 Control EVs
Protein Group	Protein ID	Accession	-10lgP	Coverage (%)	#Peptides	#Unique	PTM	Avg. Mass	Description
1	3	Q61838|PZP_MOUSE	525.05	76	338	319	Carbamidomethylation; Deamidation (NQ); Oxidation (M); Acetylation (K); Acetylation (N-term); 68 more	165852	Pregnancy zone protein OS=Mus musculus OX=10090 GN=Pzp PE=1 SV=3
3	2	P01027|CO3_MOUSE	497.44	79	201	196	Carbamidomethylation; Deamidation (NQ); Oxidation (M); Acetylation (K); Acetylation (N-term); 26 more	186483	Complement C3 OS=Mus musculus OX=10090 GN=C3 PE=1 SV=3
2	1	P07724|ALBU_MOUSE	487.07	93	280	279	Carbamidomethylation; Deamidation (NQ); Oxidation (M); Acetylation (K); Acetylation (N-term); 91 more	68693	Serum albumin OS=Mus musculus OX=10090 GN=Alb PE=1 SV=3
6	9	P11276|FINC_MOUSE	484.41	56	151	150	Carbamidomethylation; Deamidation (NQ); Oxidation (M); Acetylation (N-term); Carbamylation; 24 more	272536	Fibronectin OS=Mus musculus OX=10090 GN=Fn1 PE=1 SV=4
4	4	Q921I1|TRFE_MOUSE	444.34	82	124	120	Carbamidomethylation; Deamidation (NQ); Oxidation (M); Acetylation (K); Dehydration; 25 more	76724	Serotransferrin OS=Mus musculus OX=10090 GN=Tf PE=1 SV=1
7	8	P28665|MUG1_MOUSE	441.54	62	102	60	Carbamidomethylation; Deamidation (NQ); Oxidation (M); Amidation; Biotinylation; 21 more	165297	Murinoglobulin-1 OS=Mus musculus OX=10090 GN=Mug1 PE=1 SV=3
8	6	P06909|CFAH_MOUSE	435.17	71	102	100	Carbamidomethylation; Deamidation (NQ); Oxidation (M); Carboxymethyl; Dehydration; 18 more	139137	Complement factor H OS=Mus musculus OX=10090 GN=Cfh PE=1 SV=2
12	11	P01029|CO4B_MOUSE	396.14	43	75	70	Carbamidomethylation; Deamidation (NQ); Oxidation (M); Acetylation (N-term); Carbamylation; 9 more	192914	Complement C4-B OS=Mus musculus OX=10090 GN=C4b PE=1 SV=3
5	7	P01872|IGHM_MOUSE	395.01	68	75	71	Carbamidomethylation; Deamidation (NQ); Oxidation (M); Acetylation (N-term); Dehydration; 21 more	49972	Immunoglobulin heavy constant mu OS=Mus musculus OX=10090 GN=Ighm PE=1 SV=2
9	5	P20918|PLMN_MOUSE	379.57	72	63	62	Carbamidomethylation; Deamidation (NQ); Oxidation (M); Acetylation (K); Dehydration; 12 more	90808	Plasminogen OS=Mus musculus OX=10090 GN=Plg PE=1 SV=3
10	12	P28666|MUG2_MOUSE	346.52	29	48	6	Carbamidomethylation; Deamidation (NQ); Oxidation (M); Carbamylation; Formylation; 13 more	162381	Murinoglobulin-2 OS=Mus musculus OX=10090 GN=Mug2 PE=1 SV=2
13	13	Q61147|CERU_MOUSE	335.06	45	44	44	Carbamidomethylation; Deamidation (NQ); Oxidation (M); Hydroxylation; Methyl ester; 4 more	121151	Ceruloplasmin OS=Mus musculus OX=10090 GN=Cp PE=1 SV=2
17	10	P35441|TSP1_MOUSE	328.22	38	49	48	Carbamidomethylation; Deamidation (NQ); Oxidation (M); Acetylation (N-term); Dehydration; 8 more	129647	Thrombospondin-1 OS=Mus musculus OX=10090 GN=Thbs1 PE=1 SV=1
16	27	P22599|A1AT2_MOUSE	321.18	62	31	8	Deamidation (NQ); Oxidation (M); Dehydration; Hydroxylation; Methyl ester; 6 more	45975	Alpha-1-antitrypsin 1-2 OS=Mus musculus OX=10090 GN=Serpina1b PE=1 SV=2
15	24	Q00897|A1AT4_MOUSE	318.88	61	29	10	Deamidation (NQ); Oxidation (M); Dehydration; Hydroxylation; Methyl ester; 7 more	45998	Alpha-1-antitrypsin 1-4 OS=Mus musculus OX=10090 GN=Serpina1d PE=1 SV=1
28	19	Q91X72|HEMO_MOUSE	315.37	57	29	29	Carbamidomethylation; Deamidation (NQ); Carbamylation; Hydroxylation; 4-hydroxynonenal (HNE); 6 more	51318	Hemopexin OS=Mus musculus OX=10090 GN=Hpx PE=1 SV=2
30	14	P06684|CO5_MOUSE	312.73	35	51	50	Carbamidomethylation; Deamidation (NQ); Oxidation (M); Dehydration; Hydroxylation; 5 more	188877	Complement C5 OS=Mus musculus OX=10090 GN=C5 PE=1 SV=2
19	31	Q00896|A1AT3_MOUSE	311.85	53	27	0	Deamidation (NQ); Oxidation (M); Dehydration; Hydroxylation; Methyl ester; 7 more	45823	Alpha-1-antitrypsin 1-3 OS=Mus musculus OX=10090 GN=Serpina1c PE=1 SV=2
18	30	P07758|A1AT1_MOUSE	311.55	60	27	2	Deamidation (NQ); Oxidation (M); Dehydration; Formylation; Hydroxylation; 8 more	46003	Alpha-1-antitrypsin 1-1 OS=Mus musculus OX=10090 GN=Serpina1a PE=1 SV=4
20	65	P07759|SPA3K_MOUSE	311.04	39	23	15	Carbamidomethylation; Deamidation (NQ); Oxidation (M); Biotinylation; Carbamylation; 9 more	46880	Serine protease inhibitor A3K OS=Mus musculus OX=10090 GN=Serpina3k PE=1 SV=2
34	17	P21614|VTDB_MOUSE	306.71	66	33	32	Carbamidomethylation; Deamidation (NQ); Oxidation (M); Hydroxylation; Phosphorylation (STY); 4 more	53600	Vitamin D-binding protein OS=Mus musculus OX=10090 GN=Gc PE=1 SV=2
11	35	P01867|IGG2B_MOUSE	304.73	50	31	28	Carbamidomethylation; Deamidation (NQ); Oxidation (M); Biotinylation; Hydroxylation; 10 more	44259	Ig gamma-2B chain C region OS=Mus musculus OX=10090 GN=Igh-3 PE=1 SV=3
24	15	P13020|GELS_MOUSE	301.42	55	41	38	Carbamidomethylation; Deamidation (NQ); Oxidation (M); Carbamylation; Hexose (NSY); 9 more	85942	Gelsolin OS=Mus musculus OX=10090 GN=Gsn PE=1 SV=3
51	23	Q8CG14|CS1A_MOUSE	294.15	41	22	13	Carbamidomethylation; Deamidation (NQ); Oxidation (M); Formylation; Hydroxylation; 3 more	76858	Complement C1s-A subcomponent OS=Mus musculus OX=10090 GN=C1sa PE=2 SV=2
40	16	P23953|EST1C_MOUSE	292.4	52	24	21	Carbamidomethylation; Deamidation (NQ); Oxidation (M); Pyro-glu from Q; Sulphone; 2 more	61056	Carboxylesterase 1C OS=Mus musculus OX=10090 GN=Ces1c PE=1 SV=4
37	39	Q00898|A1AT5_MOUSE	291.57	49	27	8	Deamidation (NQ); Oxidation (M); Acetylation (N-term); Dehydration; Dimethylation; 8 more	45891	Alpha-1-antitrypsin 1-5 OS=Mus musculus OX=10090 GN=Serpina1e PE=1 SV=1
46	55	P41317|MBL2_MOUSE	288.4	79	26	25	Carbamidomethylation; Deamidation (NQ); Acetylation (K); Acetylation (N-term); Dehydration; 8 more	25957	Mannose-binding protein C OS=Mus musculus OX=10090 GN=Mbl2 PE=1 SV=2
39	18	A6X935|ITIH4_MOUSE	284.12	37	31	30	Deamidation (NQ); Oxidation (M); Acetylation (N-term); Biotinylation; Dehydration; 6 more	104660	Inter alpha-trypsin inhibitor heavy chain 4 OS=Mus musculus OX=10090 GN=Itih4 PE=1 SV=2
14	38	P03987|IGHG3_MOUSE	283.36	57	30	26	Carbamidomethylation; Deamidation (NQ); Oxidation (M); Hexose (NSY); Hydroxylation; 14 more	43929	Ig gamma-3 chain C region OS=Mus musculus OX=10090 PE=1 SV=2
25	80	P02088|HBB1_MOUSE	280.61	87	25	14	Carbamidomethylation; Deamidation (NQ); Oxidation (M); Carbamylation; Dehydration; 12 more	15840	Hemoglobin subunit beta-1 OS=Mus musculus OX=10090 GN=Hbb-b1 PE=1 SV=2
23	29	Q00623|APOA1_MOUSE	279.66	69	27	25	Deamidation (NQ); Oxidation (M); Acetylation (N-term); Hydroxylation; Methyl ester; 10 more	30616	Apolipoprotein A-I OS=Mus musculus OX=10090 GN=Apoa1 PE=1 SV=2
36	42	P29699|FETUA_MOUSE	271.74	59	22	21	Carbamidomethylation; Deamidation (NQ); Oxidation (M); Hydroxylation; Phosphorylation (STY); 10 more	37326	Alpha-2-HS-glycoprotein OS=Mus musculus OX=10090 GN=Ahsg PE=1 SV=1
48	22	Q8CG16|C1RA_MOUSE	271.68	50	29	5	Carbamidomethylation; Deamidation (NQ); Oxidation (M); Carbamidomethylation (DHKE X@N-term); Propionamide (K X@N-term); 4 more	80073	Complement C1r-A subcomponent OS=Mus musculus OX=10090 GN=C1ra PE=1 SV=1
38	63	P02535|K1C10_MOUSE	270.17	46	37	29	Carbamidomethylation; Deamidation (NQ); Oxidation (M); Acetylation (K); Acetylation (N-term); 17 more	57770	Keratin type I cytoskeletal 10 OS=Mus musculus OX=10090 GN=Krt10 PE=1 SV=3
67	32	P63260|ACTG_MOUSE	266.94	43	22	5	Oxidation (M); Acetylation (K); Acetylation (N-term); Hydroxylation; Phosphorylation (STY); Mutation	41793	Actin cytoplasmic 2 OS=Mus musculus OX=10090 GN=Actg1 PE=1 SV=1
55	25	Q61702|ITIH1_MOUSE	264.19	29	23	23	Carbamidomethylation; Deamidation (NQ); Oxidation (M); Acetylation (N-term); Formylation; 4 more	101067	Inter-alpha-trypsin inhibitor heavy chain H1 OS=Mus musculus OX=10090 GN=Itih1 PE=1 SV=2
35	20	Q19LI2|A1BG_MOUSE	263.57	54	29	28	Carbamidomethylation; Deamidation (NQ); Oxidation (M); Hydroxylation; Methyl ester; 4 more	56554	Alpha-1B-glycoprotein OS=Mus musculus OX=10090 GN=A1bg PE=1 SV=1
22	134	P01864|GCAB_MOUSE	262.28	46	18	13	Carbamidomethylation; Oxidation (M); Hydroxylation; Sulphone; Carbamidomethylation (DHKE X@N-term); 8 more	36596	Ig gamma-2A chain C region secreted form OS=Mus musculus OX=10090 PE=1 SV=1
47	37	Q61703|ITIH2_MOUSE	262.27	22	21	20	Carbamidomethylation; Oxidation (M); Amidation; Biotinylation; Hydroxylation; 4 more	105928	Inter-alpha-trypsin inhibitor heavy chain H2 OS=Mus musculus OX=10090 GN=Itih2 PE=1 SV=1
42	26	P32261|ANT3_MOUSE	261.78	51	22	22	Carbamidomethylation; Deamidation (NQ); Oxidation (M); Hydroxylation; Methyl ester; Oxidation (HW)	52004	Antithrombin-III OS=Mus musculus OX=10090 GN=Serpinc1 PE=1 SV=1
71	53	Q61781|K1C14_MOUSE	258.47	50	28	7	Carbamidomethylation; Deamidation (NQ); Oxidation (M); Acetylation (N-term); Carbamylation; 6 more	52867	Keratin type I cytoskeletal 14 OS=Mus musculus OX=10090 GN=Krt14 PE=1 SV=2
60	36	P50446|K2C6A_MOUSE	253.8	42	36	6	Carbamidomethylation; Deamidation (NQ); Oxidation (M); Carbamylation; Hydroxylation; 7 more	59335	Keratin type II cytoskeletal 6A OS=Mus musculus OX=10090 GN=Krt6a PE=1 SV=3
21	21	Q6GQT1|A2MG_MOUSE	253.48	20	28	21	Carbamidomethylation; Oxidation (M); Acetylation (K); Dehydration; Formylation; 10 more	164352	Alpha-2-macroglobulin-P OS=Mus musculus OX=10090 GN=A2m PE=2 SV=2
54	46	Q922U2|K2C5_MOUSE	247.97	45	32	17	Carbamidomethylation; Deamidation (NQ); Oxidation (M); Hydroxylation; Methyl ester; 6 more	61767	Keratin type II cytoskeletal 5 OS=Mus musculus OX=10090 GN=Krt5 PE=1 SV=1
44	45	P11680|PROP_MOUSE	246.08	38	17	17	Carbamidomethylation; Deamidation (NQ); Oxidation (M); Carboxymethyl; Dehydration; 10 more	50327	Properdin OS=Mus musculus OX=10090 GN=Cfp PE=2 SV=2
53	28	Q8CFG9|C1RB_MOUSE	245.67	46	26	2	Carbamidomethylation; Deamidation (NQ); Oxidation (M); Acetylation (N-term); Carbamidomethylation (DHKE X@N-term); 4 more	79936	Complement C1r-B subcomponent OS=Mus musculus OX=10090 GN=C1rb PE=2 SV=1
94	69	Q8CFG8|CS1B_MOUSE	245.45	21	13	4	Carbamidomethylation; Deamidation (NQ); Oxidation (M); Biotinylation; Dehydration; 3 more	76700	Complement C1s-B subcomponent OS=Mus musculus OX=10090 GN=C1sb PE=2 SV=1
32	73	P01869|IGH1M_MOUSE	245.14	37	11	10	Carbamidomethylation; Deamidation (NQ); Oxidation (M); Dehydration; Hydroxylation; 3 more	43387	Ig gamma-1 chain C region membrane-bound form OS=Mus musculus OX=10090 GN=Ighg1 PE=1 SV=2
41	34	Q9QWK4|CD5L_MOUSE	245.09	43	20	19	Carbamidomethylation; Oxidation (M); Acetylation (K); Carbamylation; Hydroxylation; 7 more	38863	CD5 antigen-like OS=Mus musculus OX=10090 GN=Cd5l PE=1 SV=3
65	41	Q9Z331|K2C6B_MOUSE	241.81	33	30	0	Carbamidomethylation; Deamidation (NQ); Carbamylation; Hydroxylation; Methyl ester; 5 more	60322	Keratin type II cytoskeletal 6B OS=Mus musculus OX=10090 GN=Krt6b PE=1 SV=3
66	43	O08677|KNG1_MOUSE	240.6	27	17	17	Carbamidomethylation; Deamidation (NQ); Oxidation (M); Hydroxylation; Phosphorylation (STY); 2 more	73102	Kininogen-1 OS=Mus musculus OX=10090 GN=Kng1 PE=1 SV=1
29	103	P06330|HVM51_MOUSE	237.36	72	18	4	Carbamidomethylation; Deamidation (NQ); Oxidation (M); Acetylation (K); Dehydration; 8 more	12934	Ig heavy chain V region AC38 205.12 OS=Mus musculus OX=10090 PE=1 SV=1
72	48	P08607|C4BPA_MOUSE	234.97	32	13	13	Carbamidomethylation; Deamidation (NQ); Oxidation (M); Hydroxylation; Phosphorylation (STY); 2 more	51524	C4b-binding protein OS=Mus musculus OX=10090 GN=C4bpa PE=1 SV=3
27	89	P01942|HBA_MOUSE	233.74	80	20	17	Oxidation (M); Carbamylation; Dehydration; Hydroxylation; Methyl ester; 16 more	15085	Hemoglobin subunit alpha OS=Mus musculus OX=10090 GN=Hba PE=1 SV=2
31	112	P01631|KV2A7_MOUSE	232.41	71	15	13	Carbamidomethylation; Deamidation (NQ); Oxidation (M); Acetylation (Protein N-term); Carbamylation; 11 more	12273	Ig kappa chain V-II region 26-10 OS=Mus musculus OX=10090 PE=1 SV=1
45	68	Q03734|SPA3M_MOUSE	232.39	40	15	4	Carbamidomethylation; Deamidation (NQ); Oxidation (M); Biotinylation; Carbamylation; 6 more	47064	Serine protease inhibitor A3M OS=Mus musculus OX=10090 GN=Serpina3m PE=1 SV=2
26	86	P01837|IGKC_MOUSE	230.8	100	22	22	Carbamidomethylation; Deamidation (NQ); Oxidation (M); Formylation; Oxidation (HW); 8 more	11934	Immunoglobulin kappa constant OS=Mus musculus OX=10090 GN=Igkc PE=1 SV=2
69	56	Q9QWL7|K1C17_MOUSE	229.58	37	19	5	Carbamidomethylation; Deamidation (NQ); Oxidation (M); Carbamylation; Hydroxylation; 5 more	48162	Keratin type I cytoskeletal 17 OS=Mus musculus OX=10090 GN=Krt17 PE=1 SV=3
89	67	Q6IFX2|K1C42_MOUSE	226.02	33	21	8	Deamidation (NQ); Oxidation (M); Acetylation (Protein N-term); Carbamylation; Methyl ester; 2 more	50133	Keratin type I cytoskeletal 42 OS=Mus musculus OX=10090 GN=Krt42 PE=1 SV=1
93	58	P62737|ACTA_MOUSE	222.59	30	19	0	Oxidation (M); Acetylation (K); Acetylation (N-term); Hydroxylation; Methyl ester; 2 more	42009	Actin aortic smooth muscle OS=Mus musculus OX=10090 GN=Acta2 PE=1 SV=1
98	60	P68134|ACTS_MOUSE	222.59	30	19	0	Oxidation (M); Acetylation (K); Acetylation (N-term); Hydroxylation; Methyl ester; 2 more	42051	Actin alpha skeletal muscle OS=Mus musculus OX=10090 GN=Acta1 PE=1 SV=1
56	85	Q3TTY5|K22E_MOUSE	219.72	29	24	18	Carbamidomethylation; Deamidation (NQ); Oxidation (M); Dehydration; Hydroxylation; 9 more	70923	Keratin type II cytoskeletal 2 epidermal OS=Mus musculus OX=10090 GN=Krt2 PE=1 SV=1
103	57	P29788|VTNC_MOUSE	215.54	25	14	12	Carbamidomethylation; Deamidation (NQ); Oxidation (M); Hydroxylation; Mutation	54849	Vitronectin OS=Mus musculus OX=10090 GN=Vtn PE=1 SV=2
57	97	P01801|HVM32_MOUSE	215.31	67	12	1	Deamidation (NQ); Oxidation (M); Acetylation (N-term); Amidation; Hydroxylation; 4 more	12810	Ig heavy chain V-III region J606 OS=Mus musculus OX=10090 PE=1 SV=1
50	104	Q02105|C1QC_MOUSE	213.59	36	11	11	Carbamidomethylation; Deamidation (NQ); Oxidation (M); Dehydration; Hydroxylation; 8 more	25992	Complement C1q subcomponent subunit C OS=Mus musculus OX=10090 GN=C1qc PE=1 SV=2
83	93	Q9Z2K1|K1C16_MOUSE	212.43	29	18	7	Carbamidomethylation; Oxidation (M); Hexose (NSY); Methyl ester; Methylation; 4 more	51606	Keratin type I cytoskeletal 16 OS=Mus musculus OX=10090 GN=Krt16 PE=1 SV=3
73	47	P26262|KLKB1_MOUSE	211.4	22	13	12	Carbamidomethylation; Acetylation (K); Biotinylation; Mutation	71383	Plasma kallikrein OS=Mus musculus OX=10090 GN=Klkb1 PE=1 SV=2
33	181	P01757|HVM13_MOUSE	209.64	60	15	1	Carbamidomethylation; Deamidation (NQ); Acetylation (K); Dehydration; Hydroxylation; 7 more	13025	Ig heavy chain V region J558 OS=Mus musculus OX=10090 PE=1 SV=1
52	114	P04104|K2C1_MOUSE	207.57	18	14	8	Deamidation (NQ); Oxidation (M); Acetylation (N-term); Formylation; Hydroxylation; 7 more	65606	Keratin type II cytoskeletal 1 OS=Mus musculus OX=10090 GN=Krt1 PE=1 SV=4
43	122	P06328|HVM49_MOUSE	206.45	77	15	6	Carbamidomethylation; Deamidation (NQ); Oxidation (M); Hydroxylation; Methyl ester; 8 more	12877	Ig heavy chain V region 1-72 OS=Mus musculus OX=10090 GN=Ighv1-72 PE=1 SV=2
92	49	P08226|APOE_MOUSE	204.62	40	13	13	Deamidation (NQ); Oxidation (M); Carbamidomethylation (DHKE X@N-term); Mutation	35867	Apolipoprotein E OS=Mus musculus OX=10090 GN=Apoe PE=1 SV=2
77	92	Q6IFZ6|K2C1B_MOUSE	204.38	21	19	8	Deamidation (NQ); Carbamylation; Hydroxylation; Methyl ester; Phosphorylation (STY); 3 more	61359	Keratin type II cytoskeletal 1b OS=Mus musculus OX=10090 GN=Krt77 PE=1 SV=1
129	52	Q8K182|CO8A_MOUSE	204.35	28	14	14	Carbamidomethylation; Deamidation (NQ); Oxidation (M); Hexose (NSY); Methyl ester	66080	Complement component C8 alpha chain OS=Mus musculus OX=10090 GN=C8a PE=1 SV=1
64	262	P01749|HVM05_MOUSE	203.81	77	12	7	Carbamidomethylation; Deamidation (NQ); Oxidation (M); Hydroxylation; Methyl ester; 6 more	13016	Ig heavy chain V region 3 OS=Mus musculus OX=10090 GN=Ighv1-61 PE=1 SV=1
70	79	Q8BGZ7|K2C75_MOUSE	203.39	28	18	7	Deamidation (NQ); Acetylation (N-term); Dehydration; Hydroxylation; Methyl ester; 5 more	59741	Keratin type II cytoskeletal 75 OS=Mus musculus OX=10090 GN=Krt75 PE=1 SV=1
62	138	P02089|HBB2_MOUSE	202.15	53	14	3	Carbamidomethylation; Hydroxylation; Oxidation (HW); Carbamidomethylation (DHKE X@N-term); Propionamide (K X@N-term); 4 more	15878	Hemoglobin subunit beta-2 OS=Mus musculus OX=10090 GN=Hbb-b2 PE=1 SV=2
101	44	P06728|APOA4_MOUSE	198.94	50	17	17	Deamidation (NQ); Oxidation (M); Acetylation (K); Dehydration; Guanidination; 3 more	45029	Apolipoprotein A-IV OS=Mus musculus OX=10090 GN=Apoa4 PE=1 SV=3
63	40	P98064|MASP1_MOUSE	198.72	30	15	13	Carbamidomethylation; Oxidation (M); Acetylation (Protein N-term); Carbamylation; Dehydration; 3 more	79968	Mannan-binding lectin serine protease 1 OS=Mus musculus OX=10090 GN=Masp1 PE=1 SV=2
74	95	Q60994|ADIPO_MOUSE	197.67	38	10	9	Hydroxylation; Methyl ester; Phosphorylation (STY); Proline oxidation to pyroglutamic acid; Glucosylgalactosyl hydroxylysine; Dihydroxy	26809	Adiponectin OS=Mus musculus OX=10090 GN=Adipoq PE=1 SV=2
99	81	P46412|GPX3_MOUSE	196.74	42	12	10	Carbamidomethylation; Deamidation (NQ); Oxidation (M); Hydroxylation; Methyl ester; 5 more	25424	Glutathione peroxidase 3 OS=Mus musculus OX=10090 GN=Gpx3 PE=1 SV=2
95	62	Q9DBD0|ICA_MOUSE	196.24	22	14	14	Carbamidomethylation; Hydroxylation; Methyl ester; Dihydroxy	76766	Inhibitor of carbonic anhydrase OS=Mus musculus OX=10090 GN=Ica PE=1 SV=1
97	54	Q01339|APOH_MOUSE	195.17	37	12	12	Carbamidomethylation; Deamidation (NQ); Oxidation (M); Hydroxylation; Phosphorylation (STY)	38619	Beta-2-glycoprotein 1 OS=Mus musculus OX=10090 GN=Apoh PE=1 SV=1
85	125	P01639|KV5A7_MOUSE	194.94	52	13	12	Oxidation (M); Hydroxylation; Methyl ester; Methylation; Sulphone; 4 more	14311	Ig kappa chain V-V region MOPC 41 OS=Mus musculus OX=10090 GN=Gm5571 PE=1 SV=1
100	106	P01635|KV5A3_MOUSE	193.59	62	11	11	Carbamidomethylation; Deamidation (NQ); Oxidation (M); Acetylation (N-term); Biotinylation; 6 more	12581	Ig kappa chain V-V region K2 (Fragment) OS=Mus musculus OX=10090 PE=1 SV=1
84	96	P98086|C1QA_MOUSE	192.96	32	11	11	Deamidation (NQ); Oxidation (M); Amidation; Methyl ester; Dihydroxy; 2 more	25974	Complement C1q subcomponent subunit A OS=Mus musculus OX=10090 GN=C1qa PE=1 SV=2
68	121	P01799|HVM30_MOUSE	192.29	55	11	0	Deamidation (NQ); Oxidation (M); Acetylation (N-term); Amidation; Phosphorylation (STY); 3 more	12675	Ig heavy chain V-III region ABE-47N OS=Mus musculus OX=10090 PE=1 SV=1
68	120	P01796|HVM27_MOUSE	192.29	55	11	0	Deamidation (NQ); Oxidation (M); Acetylation (N-term); Amidation; Phosphorylation (STY); 3 more	12675	Ig heavy chain V-III region A4 OS=Mus musculus OX=10090 PE=1 SV=1
68	119	P01797|HVM28_MOUSE	192.29	55	11	0	Deamidation (NQ); Oxidation (M); Acetylation (N-term); Amidation; Phosphorylation (STY); 3 more	12671	Ig heavy chain V-III region U61 OS=Mus musculus OX=10090 PE=1 SV=1
91	135	P01645|KV5AC_MOUSE	191.43	75	8	0	Oxidation (M); Carbamylation; Hydroxylation; Oxidation (HW); Carbamidomethylation (DHKE X@N-term); 2 more	11954	Ig kappa chain V-V region HP 93G7 OS=Mus musculus OX=10090 PE=1 SV=1
133	70	Q8K0E8|FIBB_MOUSE	191.25	28	13	13	Carbamidomethylation; Deamidation (NQ); Oxidation (M); Methyl ester; Phosphorylation (STY); 2 more	54753	Fibrinogen beta chain OS=Mus musculus OX=10090 GN=Fgb PE=1 SV=1
102	71	Q06890|CLUS_MOUSE	188.9	33	12	12	Carbamidomethylation; Deamidation (NQ); Oxidation (M); Biotinylation; Phosphorylation (STY); Carbamidomethylation (DHKE X@N-term)	51656	Clusterin OS=Mus musculus OX=10090 GN=Clu PE=1 SV=1
147	50	Q9DBB9|CPN2_MOUSE	187.85	27	11	11	Carbamidomethylation; Oxidation (M); Phosphorylation (STY); Carbamidomethylation (DHKE X@N-term)	60479	Carboxypeptidase N subunit 2 OS=Mus musculus OX=10090 GN=Cpn2 PE=1 SV=2
58	232	P01863|GCAA_MOUSE	187.65	22	8	1	Carbamidomethylation; Oxidation (M); Biotinylation; Tryptophan oxidation to oxolactone; Menadione quinone derivative; Mutation	36389	Ig gamma-2A chain C region A allele OS=Mus musculus OX=10090 GN=Ighg PE=1 SV=1
58	233	P01865|GCAM_MOUSE	187.65	18	8	1	Carbamidomethylation; Oxidation (M); Biotinylation; Tryptophan oxidation to oxolactone; Menadione quinone derivative; Mutation	43949	Ig gamma-2A chain C region membrane-bound form OS=Mus musculus OX=10090 GN=Igh-1a PE=1 SV=3
79	166	P01802|HVM33_MOUSE	186.73	44	10	0	Deamidation (NQ); Oxidation (M); Acetylation (N-term); Amidation; Phosphorylation (STY); 3 more	12887	Ig heavy chain V-III region W3082 OS=Mus musculus OX=10090 PE=1 SV=1
80	165	P01800|HVM31_MOUSE	186.73	45	10	0	Deamidation (NQ); Oxidation (M); Acetylation (N-term); Amidation; Phosphorylation (STY); 3 more	12732	Ig heavy chain V-III region T957 OS=Mus musculus OX=10090 PE=1 SV=2
136	147	P01630|KV2A6_MOUSE	185.94	58	9	4	Carbamidomethylation; Oxidation (M); Dehydration; Carbamidomethylation (DHKE X@N-term); Glycidamide adduct; Mutation	12496	Ig kappa chain V-II region 7S34.1 OS=Mus musculus OX=10090 PE=1 SV=1
167	113	P01638|KV5A6_MOUSE	181.64	45	10	4	Deamidation (NQ); Oxidation (M); Sulphone; Proline oxidation to pyroglutamic acid; O-Diisopropylphosphorylation; Mutation	12986	Ig kappa chain V-V region L6 (Fragment) OS=Mus musculus OX=10090 PE=4 SV=1
151	64	Q91WP0|MASP2_MOUSE	181.24	15	9	8	Carbamidomethylation; Oxidation (M); Sodium adduct	75517	Mannan-binding lectin serine protease 2 OS=Mus musculus OX=10090 GN=Masp2 PE=1 SV=1
324	234	P01790|HVM21_MOUSE	178.87	57	8	0	Carbamidomethylation; Oxidation (M); Methyl ester; N-Succinimidyl-2-morpholine acetate; Carbamidomethylation (DHKE X@N-term)	13652	Ig heavy chain V region M511 OS=Mus musculus OX=10090 PE=1 SV=1
324	237	P01791|HVM22_MOUSE	178.87	57	8	0	Carbamidomethylation; Oxidation (M); Methyl ester; N-Succinimidyl-2-morpholine acetate; Carbamidomethylation (DHKE X@N-term)	13895	Ig heavy chain V region HPCM6 OS=Mus musculus OX=10090 PE=1 SV=1
324	236	P01787|HVM18_MOUSE	178.87	57	8	0	Carbamidomethylation; Oxidation (M); Methyl ester; N-Succinimidyl-2-morpholine acetate; Carbamidomethylation (DHKE X@N-term)	13777	Ig heavy chain V regions TEPC 15/S107/HPCM1/HPCM2/HPCM3 OS=Mus musculus OX=10090 PE=1 SV=1
324	235	P01788|HVM19_MOUSE	178.87	57	8	0	Carbamidomethylation; Oxidation (M); Methyl ester; N-Succinimidyl-2-morpholine acetate; Carbamidomethylation (DHKE X@N-term)	13805	Ig heavy chain V region H8 OS=Mus musculus OX=10090 PE=1 SV=1
221	90	Q8VCG4|CO8G_MOUSE	177.6	46	6	6	Carbamidomethylation; Oxidation (M)	22508	Complement component C8 gamma chain OS=Mus musculus OX=10090 GN=C8g PE=1 SV=1
156	107	P01806|HVM36_MOUSE	175.85	66	11	0	Carbamidomethylation; Oxidation (M); Mutation	12911	Ig heavy chain V region 441 OS=Mus musculus OX=10090 PE=4 SV=1
104	249	P11679|K2C8_MOUSE	175.7	13	12	7	Deamidation (NQ); Oxidation (M); Acetylation (N-term); Hydroxylation; Methyl ester; 2 more	54565	Keratin type II cytoskeletal 8 OS=Mus musculus OX=10090 GN=Krt8 PE=1 SV=4
343	248	P01794|HVM25_MOUSE	175.6	53	7	0	Carbamidomethylation; Oxidation (M); Methyl ester; N-Succinimidyl-2-morpholine acetate; Carbamidomethylation (DHKE X@N-term)	13807	Ig heavy chain V region HPCG14 OS=Mus musculus OX=10090 PE=1 SV=1
232	87	Q9JJN5|CBPN_MOUSE	175.49	24	10	10	Carbamidomethylation; Deamidation (NQ); Oxidation (M)	51845	Carboxypeptidase N catalytic chain OS=Mus musculus OX=10090 GN=Cpn1 PE=1 SV=1
123	141	P01843|LAC1_MOUSE	172.85	67	6	6	Carbamidomethylation; Deamidation (NQ); Oxidation (M); Methyl ester; Mutation	11575	Ig lambda-1 chain C region OS=Mus musculus OX=10090 PE=1 SV=1
265	139	P07309|TTHY_MOUSE	172.74	47	6	6		15776	Transthyretin OS=Mus musculus OX=10090 GN=Ttr PE=1 SV=1
231	66	O70362|PHLD_MOUSE	172.38	13	8	8	Oxidation (M)	93255	Phosphatidylinositol-glycan-specific phospholipase D OS=Mus musculus OX=10090 GN=Gpld1 PE=1 SV=1
254	177	P01661|KV3A9_MOUSE	172.13	35	5	1	Deamidation (NQ); Hydroxylation; Dihydroxy; Carboxyl modification with ethanolamine	14291	Ig kappa chain V-III region MOPC 63 OS=Mus musculus OX=10090 PE=1 SV=1
90	105	P14106|C1QB_MOUSE	172.11	25	8	8	Carbamidomethylation; Acetylation (N-term); Hydroxylation; Proline oxidation to pyroglutamic acid; Dihydroxy; Mutation	26717	Complement C1q subcomponent subunit B OS=Mus musculus OX=10090 GN=C1qb PE=1 SV=2
139	175	P01844|LAC2_MOUSE	169.95	62	4	1	Carbamidomethylation; Deamidation (NQ); Hydroxylation; Ammonia-loss (N)	11255	Ig lambda-2 chain C region OS=Mus musculus OX=10090 GN=Iglc2 PE=1 SV=1
160	156	P01675|KV6A1_MOUSE	169.89	59	8	1	Hydroxylation; Methyl ester; Carbamidomethylation (DHKE X@N-term); Octanoyl; Mutation	11627	Ig kappa chain V-VI region XRPC 44 OS=Mus musculus OX=10090 PE=1 SV=1
143	99	Q3UV17|K22O_MOUSE	169.56	17	12	3	Deamidation (NQ); Oxidation (M); Hydroxylation; Fluorination; O-Ethylphosphorylation; Mutation	62845	Keratin type II cytoskeletal 2 oral OS=Mus musculus OX=10090 GN=Krt76 PE=1 SV=1
155	51	Q61129|CFAI_MOUSE	168.96	21	12	12	Carbamidomethylation; Oxidation (M); Oxidation (HW)	67261	Complement factor I OS=Mus musculus OX=10090 GN=Cfi PE=1 SV=3
110	146	P01655|KV3A2_MOUSE	168.88	70	8	3	Carbamidomethylation; Oxidation (M); Methylation; Proline oxidation to pyroglutamic acid; Dihydroxy; 3 more	12054	Ig kappa chain V-III region PC 7132 OS=Mus musculus OX=10090 PE=1 SV=1
213	88	P01592|IGJ_MOUSE	166.92	67	9	9	Carbamidomethylation; Oxidation (M); Methyl ester; Carbamidomethylation (DHKE X@N-term)	18014	Immunoglobulin J chain OS=Mus musculus OX=10090 GN=Jchain PE=1 SV=4
278	129	Q07456|AMBP_MOUSE	166.89	20	6	6	Carbamidomethylation; Oxidation (M); Hydroxylation	39029	Protein AMBP OS=Mus musculus OX=10090 GN=Ambp PE=1 SV=2
78	193	P01748|HVM04_MOUSE	166.71	62	10	5	Carbamidomethylation; Deamidation (NQ); Oxidation (M); Hydroxylation; Methyl ester; 5 more	12772	Ig heavy chain V region 23 OS=Mus musculus OX=10090 PE=4 SV=1
116	77	P97290|IC1_MOUSE	166.69	20	9	9	Carbamidomethylation; Oxidation (M)	55585	Plasma protease C1 inhibitor OS=Mus musculus OX=10090 GN=Serping1 PE=1 SV=3
153	117	Q9Z126|PLF4_MOUSE	166.51	52	6	4	Carbamidomethylation; Hydroxylation; Methylation	11243	Platelet factor 4 OS=Mus musculus OX=10090 GN=Pf4 PE=1 SV=1
107	149	P01664|KV3AC_MOUSE	164.96	77	10	1	Carbamidomethylation; Methyl ester; Methylation; Proline oxidation to pyroglutamic acid; Dihydroxy; 2 more	11964	Ig kappa chain V-III region CBPC 101 OS=Mus musculus OX=10090 PE=1 SV=1
172	173	P01647|KV5AE_MOUSE	164.69	56	5	0	Oxidation (M); Carbamylation; Dihydroxy; Mutation	11965	Ig kappa chain V-V region HP 124E1 OS=Mus musculus OX=10090 PE=1 SV=1
259	183	P01662|KV3AA_MOUSE	164.58	42	5	0	Deamidation (NQ); Hydroxylation; Dihydroxy; Carboxyl modification with ethanolamine; Glycidamide adduct	12041	Ig kappa chain V-III region ABPC 22/PC 9245 OS=Mus musculus OX=10090 PE=1 SV=1
234	170	P03976|KV2A5_MOUSE	164.38	60	7	2	Carbamidomethylation; Oxidation (M); Dihydroxy; Glycidamide adduct; Mutation	12390	Ig kappa chain V-II region 17S29.1 OS=Mus musculus OX=10090 PE=1 SV=1
105	74	E9Q414|APOB_MOUSE	163.97	5	21	21	Carbamidomethylation; Deamidation (NQ); Oxidation (M); Phosphorylation (STY); Acetylation (TSCYH); Carboxylation (DKW)	509437	Apolipoprotein B-100 OS=Mus musculus OX=10090 GN=Apob PE=1 SV=1
115	263	P18531|HVM60_MOUSE	162.83	22	8	2	Carbamidomethylation; Hydroxylation; Phosphorylation to amine thiol; Dihydroxy; Diethylation; 2 more	13095	Ig heavy chain V region 3-6 OS=Mus musculus OX=10090 GN=Ighv3-6 PE=1 SV=1
237	197	P01676|KV6A2_MOUSE	162.75	60	8	1	Hydroxylation; Methyl ester; Carbamidomethylation (DHKE X@N-term); Octanoyl; Aminotyrosine with sulfation; Mutation	11584	Ig kappa chain V-VI region XRPC 24 OS=Mus musculus OX=10090 PE=1 SV=1
181	75	Q9ESB3|HRG_MOUSE	161.99	16	8	7	Carbamidomethylation	59163	Histidine-rich glycoprotein OS=Mus musculus OX=10090 GN=Hrg PE=1 SV=2
407	127	Q8K1I3|SPP24_MOUSE	161.32	29	5	5	Carbamidomethylation	23136	Secreted phosphoprotein 24 OS=Mus musculus OX=10090 GN=Spp2 PE=1 SV=2
88	118	Q61414|K1C15_MOUSE	161.06	22	11	4	Deamidation (NQ); Oxidation (M); Dehydration; Mutation	49138	Keratin type I cytoskeletal 15 OS=Mus musculus OX=10090 GN=Krt15 PE=1 SV=2
171	102	Q8VED5|K2C79_MOUSE	160.78	13	9	2	Deamidation (NQ); Hydroxylation; Phosphorylation (STY)	57552	Keratin type II cytoskeletal 79 OS=Mus musculus OX=10090 GN=Krt79 PE=1 SV=2
233	130	P00920|CAH2_MOUSE	160.32	41	6	6	Oxidation (M); Acetylation (Protein N-term)	29033	Carbonic anhydrase 2 OS=Mus musculus OX=10090 GN=Ca2 PE=1 SV=4
119	142	P01665|KV3AD_MOUSE	160.13	80	9	0	Carbamidomethylation; Oxidation (M); Methyl ester; Methylation; Proline oxidation to pyroglutamic acid; 2 more	12002	Ig kappa chain V-III region PC 7043 OS=Mus musculus OX=10090 PE=1 SV=1
154	247	P01845|LAC3_MOUSE	159.45	44	3	0	Carbamidomethylation; Deamidation (NQ); Hydroxylation; Ammonia-loss (N)	11371	Ig lambda-3 chain C region OS=Mus musculus OX=10090 GN=Iglc3 PE=1 SV=1
61	195	P01758|HVM14_MOUSE	159.4	41	8	1	Carbamidomethylation; Oxidation (M); Acetylation (K); Hydroxylation; Methyl ester; 4 more	12972	Ig heavy chain V region 108A OS=Mus musculus OX=10090 GN=Igh-VJ558 PE=4 SV=1
96	116	P08730|K1C13_MOUSE	159.23	13	10	0	Deamidation (NQ); Pyro-glu from Q	47754	Keratin type I cytoskeletal 13 OS=Mus musculus OX=10090 GN=Krt13 PE=1 SV=2
179	246	P04945|KV6AB_MOUSE	159.03	57	7	7	Carbamidomethylation; Deamidation (NQ); Oxidation (M); Methyl ester; Carbamidomethylation (DHKE X@N-term); 5 more	11713	Ig kappa chain V-VI region NQ2-6.1 OS=Mus musculus OX=10090 PE=2 SV=1
214	91	P39039|MBL1_MOUSE	158.7	47	9	8	Carbamidomethylation; Deamidation (NQ); Oxidation (M)	25396	Mannose-binding protein A OS=Mus musculus OX=10090 GN=Mbl1 PE=1 SV=1
137	264	P01747|HVM03_MOUSE	158.52	44	7	0	Carbamidomethylation; Deamidation (NQ); Oxidation (M); Phosphorylation to pyridyl thiol; Dihydroxy; 2 more	13307	Ig heavy chain V region 36-65 OS=Mus musculus OX=10090 PE=1 SV=1
138	265	P01746|HVM02_MOUSE	158.52	38	7	0	Carbamidomethylation; Deamidation (NQ); Oxidation (M); Phosphorylation to pyridyl thiol; Dihydroxy; 2 more	15514	Ig heavy chain V region 93G7 OS=Mus musculus OX=10090 PE=2 SV=1
366	98	Q8BH35|CO8B_MOUSE	157.76	16	8	7	Carbamidomethylation; Oxidation (M); 2-amino-3-oxo-butanoic_acid	66229	Complement component C8 beta chain OS=Mus musculus OX=10090 GN=C8b PE=1 SV=1
152	163	P01878|IGHA_MOUSE	155.65	27	7	7	Carbamidomethylation; Oxidation (M); Hydroxylation; 2 3-dihydro-2 2-dimethyl-7-benzofuranol N-methyl carbamate; Mutation	36876	Ig alpha chain C region OS=Mus musculus OX=10090 PE=1 SV=1
222	168	Q8BFZ3|ACTBL_MOUSE	155.3	12	7	0	Oxidation (M)	42004	Beta-actin-like protein 2 OS=Mus musculus OX=10090 GN=Actbl2 PE=1 SV=1
113	140	P01670|KV3AI_MOUSE	154.99	68	8	1	Carbamidomethylation; Methyl ester; Methylation; Proline oxidation to pyroglutamic acid; Dihydroxy; 2 more	12039	Ig kappa chain V-III region PC 6684 OS=Mus musculus OX=10090 PE=1 SV=1
134	185	P01668|KV3AG_MOUSE	153.77	58	8	0	Carbamidomethylation; Methyl ester; Methylation; Proline oxidation to pyroglutamic acid; Dihydroxy; Mutation	11950	Ig kappa chain V-III region PC 7210 OS=Mus musculus OX=10090 PE=1 SV=1
148	83	E9Q557|DESP_MOUSE	153.66	5	17	16	Oxidation (M); Formylation; Methylation; Mutation	332913	Desmoplakin OS=Mus musculus OX=10090 GN=Dsp PE=1 SV=1
482	187	P01663|KV3AB_MOUSE	153.29	62	4	1	Carbamidomethylation; Deamidation (NQ); Hydroxylation; Dihydroxy; Carboxyl modification with ethanolamine	12005	Ig kappa chain V-III region PC 4050 OS=Mus musculus OX=10090 PE=1 SV=1
176	188	P01680|KV4A1_MOUSE	152.99	48	8	5	Deamidation (NQ); Oxidation (M); Proline oxidation to pyroglutamic acid; Octanoyl; Mutation	13841	Ig kappa chain V-IV region S107B OS=Mus musculus OX=10090 PE=4 SV=1
215	100	P07744|K2C4_MOUSE	152.49	14	10	4	Deamidation (NQ); Benzoyl; Mutation	56283	Keratin type II cytoskeletal 4 OS=Mus musculus OX=10090 GN=Krt4 PE=1 SV=2
279	254	P01643|KV5AA_MOUSE	152.37	51	4	1	Oxidation (M); Methylation; Mutation	11819	Ig kappa chain V-V region MOPC 173 OS=Mus musculus OX=10090 PE=1 SV=1
249	154	P01810|HVM40_MOUSE	151.92	36	8	0	Carbamidomethylation; Oxidation (M); Mutation	13240	Ig heavy chain V region J539 OS=Mus musculus OX=10090 PE=1 SV=1
428	180	P01636|KV5A4_MOUSE	151.61	44	4	3	Deamidation (NQ); Dihydroxy; Mutation	12030	Ig kappa chain V-V region MOPC 149 OS=Mus musculus OX=10090 PE=1 SV=1
157	176	P01646|KV5AD_MOUSE	151.25	58	6	0	Carbamylation; Dihydroxy; Mutation	11989	Ig kappa chain V-V region HP 123E6 OS=Mus musculus OX=10090 PE=1 SV=1
183	153	P01642|KV5A9_MOUSE	150.09	47	7	7	Carbamidomethylation; Methyl ester; Methylation; Carbamidomethylation (DHKE X@N-term); Tyrosine oxidation to 2-aminotyrosine; 3 more	12615	Ig kappa chain V-V region L7 (Fragment) OS=Mus musculus OX=10090 GN=Gm10881 PE=1 SV=1
200	158	P01637|KV5A5_MOUSE	149.87	32	6	0	Deamidation (NQ); Oxidation (M); Sulphone; Proline oxidation to pyroglutamic acid; O-Diisopropylphosphorylation	14386	Ig kappa chain V-V region T1 OS=Mus musculus OX=10090 PE=4 SV=1
194	155	P01812|HVM42_MOUSE	149.77	44	8	1	Carbamidomethylation; Deamidation (NQ); Oxidation (M); Mutation	13051	Ig heavy chain V region MOPC 173 OS=Mus musculus OX=10090 PE=1 SV=1
120	192	P01666|KV3AE_MOUSE	149.66	70	8	0	Carbamidomethylation; Oxidation (M); Methyl ester; Methylation; Proline oxidation to pyroglutamic acid; 2 more	11952	Ig kappa chain V-III region PC 7183 OS=Mus musculus OX=10090 PE=1 SV=1
280	171	Q6NXH9|K2C73_MOUSE	147.13	7	5	0	Hydroxylation	58911	Keratin type II cytoskeletal 73 OS=Mus musculus OX=10090 GN=Krt73 PE=1 SV=1
312	111	P14847|CRP_MOUSE	146.84	35	8	8	Mutation	25360	C-reactive protein OS=Mus musculus OX=10090 GN=Crp PE=1 SV=2
303	279	P01679|KV6A5_MOUSE	144.43	46	5	1	Dimethylation; Hydroxylation; Methyl ester; Carbamidomethylation (DHKE X@N-term); Ethylation	11502	Ig kappa chain V-VI region J539 OS=Mus musculus OX=10090 PE=1 SV=1
122	157	P01660|KV3A8_MOUSE	144.39	42	7	0	Methylation; Proline oxidation to pyroglutamic acid; Dihydroxy; Glycidamide adduct; Mutation	12099	Ig kappa chain V-III region PC 3741/TEPC 111 OS=Mus musculus OX=10090 PE=1 SV=1
132	133	P01667|KV3AF_MOUSE	144	76	8	0	Carbamidomethylation; Oxidation (M); Methyl ester; Methylation; Proline oxidation to pyroglutamic acid; 2 more	12071	Ig kappa chain V-III region PC 6308 OS=Mus musculus OX=10090 PE=1 SV=1
408	150	P52430|PON1_MOUSE	143.28	15	5	4	Carbamidomethylation; Oxidation (M)	39565	Serum paraoxonase/arylesterase 1 OS=Mus musculus OX=10090 GN=Pon1 PE=1 SV=2
125	179	P01672|KV3AK_MOUSE	143.21	52	7	0	Methyl ester; Methylation; Proline oxidation to pyroglutamic acid; Dihydroxy; Carboxyl modification with ethanolamine; Mutation	12039	Ig kappa chain V-III region PC 7940 OS=Mus musculus OX=10090 PE=1 SV=1
114	186	P01750|HVM06_MOUSE	143.02	38	9	7	Deamidation (NQ); Oxidation (M); Mutation	12867	Ig heavy chain V region 102 OS=Mus musculus OX=10090 PE=1 SV=1
117	319	Q91WP6|SPA3N_MOUSE	142.9	12	6	1	Oxidation (M); Carboxylation (E); Hydroxylation; Dihydroxy; Mutation	46718	Serine protease inhibitor A3N OS=Mus musculus OX=10090 GN=Serpina3n PE=1 SV=1
206	190	P01809|HVM39_MOUSE	141.36	35	6	0	Carbamidomethylation; Oxidation (M); Mutation	13105	Ig heavy chain V region X24 OS=Mus musculus OX=10090 PE=1 SV=1
301	94	Q07968|F13B_MOUSE	141.15	17	10	9	Carbamidomethylation; Oxidation (M)	76195	Coagulation factor XIII B chain OS=Mus musculus OX=10090 GN=F13b PE=1 SV=2
266	178	P01629|KV2A4_MOUSE	140.46	46	8	3	Oxidation (M); O-Diisopropylphosphorylation; Glycidamide adduct; Mutation	12221	Ig kappa chain V-II region 2S1.3 OS=Mus musculus OX=10090 PE=1 SV=1
238	393	P06327|HVM52_MOUSE	140.42	44	4	4	Carbamidomethylation; Deamidation (NQ); Oxidation (M); Amidation	12971	Ig heavy chain V region VH558 A1/A4 OS=Mus musculus OX=10090 GN=Gm5629 PE=2 SV=1
325	137	Q9QXC1|FETUB_MOUSE	140.42	20	5	5	Carbamidomethylation; Deamidation (NQ); Oxidation (M); Mutation	42713	Fetuin-B OS=Mus musculus OX=10090 GN=Fetub PE=1 SV=1
250	204	P18525|HVM54_MOUSE	138.73	29	5	1	Carbamidomethylation; Oxidation (M); Mutation	12872	Ig heavy chain V region 5-84 OS=Mus musculus OX=10090 PE=1 SV=1
124	199	P84751|HVM63_MOUSE	138.26	27	7	2	Carbamidomethylation; Methyl ester; Carbamidomethylation (DHKE X@N-term); Mutation	25350	Ig heavy chain Mem5 (Fragment) OS=Mus musculus OX=10090 PE=1 SV=1
144	128	P19001|K1C19_MOUSE	138.2	16	8	2		44542	Keratin type I cytoskeletal 19 OS=Mus musculus OX=10090 GN=Krt19 PE=1 SV=1
128	303	P29621|SPA3C_MOUSE	137.5	9	5	1	Deamidation (NQ); Oxidation (M); Dihydroxy; Mutation	46766	Serine protease inhibitor A3C OS=Mus musculus OX=10090 GN=Serpina3c PE=2 SV=1
258	76	P04186|CFAB_MOUSE	136.91	11	8	8	Carbamidomethylation; Deamidation (NQ)	85005	Complement factor B OS=Mus musculus OX=10090 GN=Cfb PE=1 SV=2
281	159	Q9DCV7|K2C7_MOUSE	135.29	12	8	3	Deamidation (NQ)	50709	Keratin type II cytoskeletal 7 OS=Mus musculus OX=10090 GN=Krt7 PE=1 SV=1
196	209	P01658|KV3A6_MOUSE	134.58	27	6	1	Methylation; Proline oxidation to pyroglutamic acid; Dihydroxy; Mutation	14523	Ig kappa chain V-III region MOPC 321 OS=Mus musculus OX=10090 PE=1 SV=1
131	323	Q5I2A0|SPA3G_MOUSE	133.13	5	4	0	Oxidation (M); Dihydroxy; Mutation	49021	Serine protease inhibitor A3G OS=Mus musculus OX=10090 GN=Serpina3g PE=1 SV=2
327	238	Q9R0H5|K2C71_MOUSE	132.59	7	5	0	Hydroxylation; Fluorination	57383	Keratin type II cytoskeletal 71 OS=Mus musculus OX=10090 GN=Krt71 PE=1 SV=1
253	144	P01633|KV5A1_MOUSE	131.51	30	5	3	Oxidation (M); Methyl ester; Propargylamine	16434	Ig kappa chain V19-17 OS=Mus musculus OX=10090 GN=Igk-V19-17 PE=1 SV=1
239	272	P04946|KV5AM_MOUSE	130.77	43	5	0	Carbamylation; Dihydroxy; Glycidamide adduct; Mutation	11892	Ig kappa chain V-V region NQ5-89.4 OS=Mus musculus OX=10090 PE=2 SV=1
201	376	P18532|HVM61_MOUSE	130.76	14	5	0	Carbamidomethylation; Hydroxylation; Phosphorylation to amine thiol; Dihydroxy; Diethylation; 2 more	13158	Ig heavy chain V region 1B43 OS=Mus musculus OX=10090 PE=1 SV=1
186	131	E9PV24|FIBA_MOUSE	129.99	11	7	6	Oxidation (M)	87429	Fibrinogen alpha chain OS=Mus musculus OX=10090 GN=Fga PE=1 SV=1
193	82	P19221|THRB_MOUSE	129.97	13	9	7	Carbamidomethylation; Deamidation (NQ); Oxidation (M)	70269	Prothrombin OS=Mus musculus OX=10090 GN=F2 PE=1 SV=1
182	78	Q01279|EGFR_MOUSE	129.95	8	8	8	Carbamidomethylation	134853	Epidermal growth factor receptor OS=Mus musculus OX=10090 GN=Egfr PE=1 SV=1
130	202	P18528|HVM57_MOUSE	129.47	38	7	1	Carbamidomethylation; Oxidation (M); Methyl ester; Mutation	11007	Ig heavy chain V region 6.96 OS=Mus musculus OX=10090 PE=4 SV=1
326	194	P01811|HVM41_MOUSE	128.68	47	8	1	Carbamidomethylation; Oxidation (M); Dehydration; Methyl ester; Mutation	13001	Ig heavy chain V region UPC10 OS=Mus musculus OX=10090 PE=1 SV=1
368	132	Q8VCM7|FIBG_MOUSE	128.64	12	6	6	Deamidation (NQ); Oxidation (M); Dihydroxy	49391	Fibrinogen gamma chain OS=Mus musculus OX=10090 GN=Fgg PE=1 SV=1
205	84	O89020|AFAM_MOUSE	127.46	20	9	9	Carbamidomethylation	69379	Afamin OS=Mus musculus OX=10090 GN=Afm PE=1 SV=2
161	172	P18526|HVM55_MOUSE	125.95	41	7	0	Carbamidomethylation; Oxidation (M); Mutation	12902	Ig heavy chain V region 345 OS=Mus musculus OX=10090 PE=1 SV=1
755	169	O70165|FCN1_MOUSE	123.6	14	4	4	Carbamidomethylation; Oxidation (M)	36298	Ficolin-1 OS=Mus musculus OX=10090 GN=Fcn1 PE=1 SV=1
389	174	Q61171|PRDX2_MOUSE	121.07	19	3	3	Deamidation (NQ)	21779	Peroxiredoxin-2 OS=Mus musculus OX=10090 GN=Prdx2 PE=1 SV=3
184	201	P01728|LV2A_MOUSE	119.27	62	4	3	Carbamidomethylation; Deamidation (NQ); Pyro-glu from Q	12222	Ig lambda-2 chain V region OS=Mus musculus OX=10090 PE=3 SV=1
248	203	P01786|HVM17_MOUSE	117.21	40	6	3	Carbamidomethylation; Deamidation (NQ); Methyl ester	12975	Ig heavy chain V region MOPC 47A OS=Mus musculus OX=10090 PE=1 SV=1
483	251	Q6IFZ9|K2C74_MOUSE	117.09	4	3	0		54747	Keratin type II cytoskeletal 74 OS=Mus musculus OX=10090 GN=Krt74 PE=3 SV=1
387	256	P01789|HVM20_MOUSE	115.49	55	7	2	Carbamidomethylation; Oxidation (M); Methyl ester; Carbamidomethylation (DHKE X@N-term); Mutation	13626	Ig heavy chain V region M603 OS=Mus musculus OX=10090 PE=1 SV=1
255	284	P18527|HVM56_MOUSE	115.49	38	7	2	Carbamidomethylation; Oxidation (M); Mutation	10661	Ig heavy chain V region 914 OS=Mus musculus OX=10090 PE=1 SV=1
168	126	P01804|HVM35_MOUSE	115.25	49	10	1	Carbamidomethylation; Deamidation (NQ); Oxidation (M); Mutation	12304	Ig heavy chain V-III region HPC76 (Fragment) OS=Mus musculus OX=10090 PE=4 SV=1
1093	210	Q64523|H2A2C_MOUSE	115.14	55	4	1	Deamidation (NQ); Oxidation (M)	13988	Histone H2A type 2-C OS=Mus musculus OX=10090 GN=Hist2h2ac PE=1 SV=3
1093	211	Q6GSS7|H2A2A_MOUSE	115.14	55	4	1	Deamidation (NQ); Oxidation (M)	14095	Histone H2A type 2-A OS=Mus musculus OX=10090 GN=Hist2h2aa1 PE=1 SV=3
388	115	P42703|LIFR_MOUSE	115.06	6	5	5		122574	Leukemia inhibitory factor receptor OS=Mus musculus OX=10090 GN=Lifr PE=1 SV=1
409	164	P84750|KVM5_MOUSE	114.26	40	5	4	Hydroxylation; Phosphorylation to pyridyl thiol	13251	Ig kappa chain V region Mem5 (Fragment) OS=Mus musculus OX=10090 PE=1 SV=1
454	101	Q02257|PLAK_MOUSE	112.79	10	7	6	Oxidation (M)	81801	Junction plakoglobin OS=Mus musculus OX=10090 GN=Jup PE=1 SV=3
208	208	P01659|KV3A7_MOUSE	112.45	30	5	0	Methylation; Proline oxidation to pyroglutamic acid; Dihydroxy; Mutation	12339	Ig kappa chain V-III region TEPC 124 OS=Mus musculus OX=10090 PE=1 SV=1
302	189	P01634|KV5A2_MOUSE	111.78	21	6	0	Methylation; Glycidamide adduct; Mutation	14902	Ig kappa chain V-V region MOPC 21 OS=Mus musculus OX=10090 PE=1 SV=1
838	407	P01674|KV3AM_MOUSE	110.57	27	3	2	Acetylation (K); Acetylation (N-term); Methyl ester; Phosphorylation (STY)	11699	Ig kappa chain V-III region PC 2154 OS=Mus musculus OX=10090 PE=1 SV=1
348	298	P12246|SAMP_MOUSE	109.56	11	2	1		26247	Serum amyloid P-component OS=Mus musculus OX=10090 GN=Apcs PE=1 SV=2
344	148	Q8BPB5|FBLN3_MOUSE	107.91	12	4	4	Carbamidomethylation; Oxidation (M)	54953	EGF-containing fibulin-like extracellular matrix protein 1 OS=Mus musculus OX=10090 GN=Efemp1 PE=1 SV=1
1094	245	Q64522|H2A2B_MOUSE	107.86	49	3	0	Deamidation (NQ); Oxidation (M)	14013	Histone H2A type 2-B OS=Mus musculus OX=10090 GN=Hist2h2ab PE=1 SV=3
1850	191	P0CG49|UBB_MOUSE	107.55	12	3	3		34369	Polyubiquitin-B OS=Mus musculus OX=10090 GN=Ubb PE=2 SV=1
235	255	P01648|KV5AF_MOUSE	107.39	39	4	0	Carbamylation; Dihydroxy; Mutation	11961	Ig kappa chain V-V region HP 91A3 OS=Mus musculus OX=10090 PE=1 SV=1
1092	212	P63101|1433Z_MOUSE	105.87	11	3	1		27771	14-3-3 protein zeta/delta OS=Mus musculus OX=10090 GN=Ywhaz PE=1 SV=1
267	411	P01652|KV5AK_MOUSE	105.29	30	5	3	Acetylation (N-term); Dehydration; Hydroxylation; Carbamidomethylation (DHKE X@N-term); Replacement of proton with ammonium ion; 2 more	11810	Ig kappa chain V-V region J606 OS=Mus musculus OX=10090 PE=1 SV=1
314	198	P04940|KV6A6_MOUSE	104.02	31	7	1	Deamidation (NQ); Methyl ester; Carbamidomethylation (DHKE X@N-term); Propionamide (K X@N-term); Deoxy; Mutation	11561	Ig kappa chain V-VI region NQ2-17.4.1 OS=Mus musculus OX=10090 PE=2 SV=1
185	281	P01723|LV1A_MOUSE	103.71	56	3	2	Carbamidomethylation; Deamidation (NQ); Pyro-glu from Q	12222	Ig lambda-1 chain V region OS=Mus musculus OX=10090 PE=1 SV=2
185	282	P01727|LV1E_MOUSE	103.71	50	3	2	Carbamidomethylation; Deamidation (NQ); Pyro-glu from Q	13529	Ig lambda-1 chain V region S43 OS=Mus musculus OX=10090 PE=1 SV=1
367	110	Q62351|TFR1_MOUSE	102.85	10	7	7	Oxidation (M)	85731	Transferrin receptor protein 1 OS=Mus musculus OX=10090 GN=Tfrc PE=1 SV=1
328	252	Q99M73|KRT84_MOUSE	102.47	4	5	1	Deamidation (NQ); Methyl ester	64983	Keratin type II cuticular Hb4 OS=Mus musculus OX=10090 GN=Krt84 PE=2 SV=2
1480	275	P16858|G3P_MOUSE	101.42	14	3	2	Carbamidomethylation; Mutation	35810	Glyceraldehyde-3-phosphate dehydrogenase OS=Mus musculus OX=10090 GN=Gapdh PE=1 SV=2
180	273	P01657|KV3A5_MOUSE	100.5	24	6	0	Methylation; Proline oxidation to pyroglutamic acid; Dihydroxy; Mutation	11949	Ig kappa chain V-III region PC 2413 OS=Mus musculus OX=10090 PE=1 SV=1
207	239	P18524|HVM53_MOUSE	99.67	36	6	1	Carbamidomethylation; Oxidation (M); Mutation	12866	Ig heavy chain V region RF OS=Mus musculus OX=10090 PE=1 SV=1
754	160	P68368|TBA4A_MOUSE	98.34	12	4	0		49924	Tubulin alpha-4A chain OS=Mus musculus OX=10090 GN=Tuba4a PE=1 SV=1
754	161	P68373|TBA1C_MOUSE	98.34	12	4	0		49909	Tubulin alpha-1C chain OS=Mus musculus OX=10090 GN=Tuba1c PE=1 SV=1
754	162	P05213|TBA1B_MOUSE	98.34	12	4	0		50152	Tubulin alpha-1B chain OS=Mus musculus OX=10090 GN=Tuba1b PE=1 SV=2
164	378	P02104|HBE_MOUSE	96.28	21	3	2	Deamidation (NQ); Formylation; Hydroxylation; Oxidation (HW); Carbamidomethylation (DHKE X@N-term); Dihydroxy	16137	Hemoglobin subunit epsilon-Y2 OS=Mus musculus OX=10090 GN=Hbb-y PE=1 SV=2
220	326	Q80X76|SPA3F_MOUSE	95.44	4	3	0	Oxidation (M); Dihydroxy; Mutation	50003	Serine protease inhibitor A3F OS=Mus musculus OX=10090 GN=Serpina3f PE=1 SV=3
269	267	Q8VCT4|CES1D_MOUSE	95.44	3	2	0	Proline oxidation to pyroglutamic acid	61788	Carboxylesterase 1D OS=Mus musculus OX=10090 GN=Ces1d PE=1 SV=1
304	277	Q8VCC2|EST1_MOUSE	95.44	3	2	0	Proline oxidation to pyroglutamic acid	62680	Liver carboxylesterase 1 OS=Mus musculus OX=10090 GN=Ces1 PE=1 SV=1
429	261	O88947|FA10_MOUSE	94.62	4	2	2		54018	Coagulation factor X OS=Mus musculus OX=10090 GN=F10 PE=1 SV=1
315	291	P18530|HVM59_MOUSE	93.84	18	4	1	Carbamidomethylation	12972	Ig heavy chain V region 7-39 OS=Mus musculus OX=10090 PE=4 SV=1
433	317	Q6IME9|K2C72_MOUSE	93.75	3	3	0	Hydroxylation	56750	Keratin type II cytoskeletal 72 OS=Mus musculus OX=10090 GN=Krt72 PE=3 SV=1
295	290	P18529|HVM58_MOUSE	93.1	15	4	0	Carbamidomethylation; Oxidation (M); Mutation	12991	Ig heavy chain V region 5-76 OS=Mus musculus OX=10090 PE=1 SV=1
1849	205	P10126|EF1A1_MOUSE	91.29	7	4	4	Ethanolation (KR)	50114	Elongation factor 1-alpha 1 OS=Mus musculus OX=10090 GN=Eef1a1 PE=1 SV=3
1849	206	P62631|EF1A2_MOUSE	91.29	7	4	4	Ethanolation (KR)	50454	Elongation factor 1-alpha 2 OS=Mus musculus OX=10090 GN=Eef1a2 PE=1 SV=1
950	200	Q05895|TSP3_MOUSE	89.08	3	3	2	Deamidation (NQ); Oxidation (M)	104119	Thrombospondin-3 OS=Mus musculus OX=10090 GN=Thbs3 PE=1 SV=2
225	356	P06467|HBAZ_MOUSE	88.79	6	3	0		16235	Hemoglobin subunit zeta OS=Mus musculus OX=10090 GN=Hbz PE=2 SV=2
756	213	Q9JJZ2|TBA8_MOUSE	88.35	10	3	0		50052	Tubulin alpha-8 chain OS=Mus musculus OX=10090 GN=Tuba8 PE=1 SV=1
297	318	P97350|PKP1_MOUSE	87.07	2	1	1		80896	Plakophilin-1 OS=Mus musculus OX=10090 GN=Pkp1 PE=1 SV=1
757	214	P05214|TBA3_MOUSE	86.55	9	3	0		49960	Tubulin alpha-3 chain OS=Mus musculus OX=10090 GN=Tuba3a PE=1 SV=1
951	207	Q61247|A2AP_MOUSE	86.09	12	3	3	Deamidation (NQ); Oxidation (M)	54972	Alpha-2-antiplasmin OS=Mus musculus OX=10090 GN=Serpinf2 PE=1 SV=1
350	259	P04944|KV6AA_MOUSE	84.32	14	6	0	Methyl ester; Carbamidomethylation (DHKE X@N-term); Propionamide (K X@N-term); Deoxy; Mutation	11629	Ig kappa chain V-VI region NQ5-78.2.6 OS=Mus musculus OX=10090 PE=2 SV=1
952	244	Q9Z2T6|KRT85_MOUSE	82.94	4	2	0	Deamidation (NQ)	55759	Keratin type II cuticular Hb5 OS=Mus musculus OX=10090 GN=Krt85 PE=1 SV=2
284	280	P01821|HVM45_MOUSE	82.13	19	2	2	Carbamidomethylation; Deamidation (NQ)	12593	Ig heavy chain V region MC101 OS=Mus musculus OX=10090 PE=1 SV=1
272	367	A6BLY7|K1C28_MOUSE	81.22	4	3	1	Mutation	50346	Keratin type I cytoskeletal 28 OS=Mus musculus OX=10090 GN=Krt28 PE=1 SV=1
140	297	Q8R422|CD109_MOUSE	80.77	2	3	1	Hexose (NSY)	161658	CD109 antigen OS=Mus musculus OX=10090 GN=Cd109 PE=1 SV=1
953	274	Q00724|RET4_MOUSE	80.03	10	2	2	Carbamidomethylation	23206	Retinol-binding protein 4 OS=Mus musculus OX=10090 GN=Rbp4 PE=1 SV=2
550	353	Q9QUM9|PSA6_MOUSE	78.55	12	3	3	Carbamidomethylation; Amidation; Dehydration	27372	Proteasome subunit alpha type-6 OS=Mus musculus OX=10090 GN=Psma6 PE=1 SV=1
430	410	P01650|KV5AH_MOUSE	78.01	12	2	0	Glycidamide adduct	11809	Ig kappa chain V-V region UPC 61 OS=Mus musculus OX=10090 PE=1 SV=1
430	409	P01653|KV5AL_MOUSE	78.01	12	2	0	Glycidamide adduct	11850	Ig kappa chain V-V region W3082 OS=Mus musculus OX=10090 PE=1 SV=1
1481	215	O70456|1433S_MOUSE	73.13	12	3	1	Oxidation (M)	27706	14-3-3 protein sigma OS=Mus musculus OX=10090 GN=Sfn PE=1 SV=2
313	331	A1L317|K1C24_MOUSE	72.84	4	2	1	Deamidation (NQ); Dehydration	54041	Keratin type I cytoskeletal 24 OS=Mus musculus OX=10090 GN=Krt24 PE=2 SV=2
554	387	P01632|KV1A1_MOUSE	71.21	18	4	1	Methylation; Glycidamide adduct; Mutation	12717	Ig kappa chain V-I region S107A OS=Mus musculus OX=10090 GN=Igkv7-33 PE=2 SV=1
1852	292	P09813|APOA2_MOUSE	70.75	33	2	2	Oxidation (M)	11309	Apolipoprotein A-II OS=Mus musculus OX=10090 GN=Apoa2 PE=1 SV=2
1857	336	P03995|GFAP_MOUSE	69.5	3	1	0		49900	Glial fibrillary acidic protein OS=Mus musculus OX=10090 GN=Gfap PE=1 SV=4
1487	377	Q64467|G3PT_MOUSE	68.58	4	1	0	Carbamidomethylation	47657	Glyceraldehyde-3-phosphate dehydrogenase testis-specific OS=Mus musculus OX=10090 GN=Gapdhs PE=1 SV=1
76	250	A2ASS6|TITIN_MOUSE	68.26	0	12	11	Deamidation (NQ); Acetylation (N-term); Hexose (NSY); Hydroxylation	3906375	Titin OS=Mus musculus OX=10090 GN=Ttn PE=1 SV=1
1260	400	Q60692|PSB6_MOUSE	67.57	5	1	1		25379	Proteasome subunit beta type-6 OS=Mus musculus OX=10090 GN=Psmb6 PE=1 SV=3
1861	392	P21765|GPX5_MOUSE	67.31	5	1	0	Oxidation (M)	25393	Epididymal secretory glutathione peroxidase OS=Mus musculus OX=10090 GN=Gpx5 PE=2 SV=3
1482	269	P68254|1433T_MOUSE	63.25	5	2	0		27778	14-3-3 protein theta OS=Mus musculus OX=10090 GN=Ywhaq PE=1 SV=1
2438	294	P61982|1433G_MOUSE	63.25	5	2	0		28303	14-3-3 protein gamma OS=Mus musculus OX=10090 GN=Ywhag PE=1 SV=2
1851	286	Q08879|FBLN1_MOUSE	62.82	3	2	2		78033	Fibulin-1 OS=Mus musculus OX=10090 GN=Fbln1 PE=1 SV=2
298	333	Q03350|TSP2_MOUSE	62.49	1	2	1	Carbamidomethylation; Oxidation (M)	129882	Thrombospondin-2 OS=Mus musculus OX=10090 GN=Thbs2 PE=1 SV=2
524	379	P01628|KV2A3_MOUSE	61.68	22	2	0	Mutation	12496	Ig kappa chain V-II region MOPC 511 OS=Mus musculus OX=10090 PE=1 SV=1
551	389	P01627|KV2A2_MOUSE	61.68	21	2	0	Mutation	13280	Ig kappa chain V-II region VKappa167 OS=Mus musculus OX=10090 GN=Gm5153 PE=4 SV=1
526	307	Q9R0R1|TRFM_MOUSE	61.11	2	2	0		81293	Melanotransferrin OS=Mus musculus OX=10090 GN=Meltf PE=2 SV=1
587	315	Q3KNY0|IGFN1_MOUSE	61.1	1	4	2	Oxidation (M); O-Methylphosphorylation	303657	Immunoglobulin-like and fibronectin type III domain-containing protein 1 OS=Mus musculus OX=10090 GN=Igfn1 PE=1 SV=3
263	983	Q9EPN1|NBEA_MOUSE	60.72	1	5	1		326742	Neurobeachin OS=Mus musculus OX=10090 GN=Nbea PE=1 SV=1
415	365	Q64176|EST1E_MOUSE	60.16	1	1	0		61582	Carboxylesterase 1E OS=Mus musculus OX=10090 GN=Ces1e PE=1 SV=1
642	354	Q91WU0|CES1F_MOUSE	60.16	1	1	0		61612	Carboxylesterase 1F OS=Mus musculus OX=10090 GN=Ces1f PE=1 SV=1
1855	357	A2AQ07|TBB1_MOUSE	59.16	2	1	0	Oxidation (M)	50441	Tubulin beta-1 chain OS=Mus musculus OX=10090 GN=Tubb1 PE=1 SV=1
1859	372	Q922F4|TBB6_MOUSE	59.16	2	1	0	Oxidation (M)	50090	Tubulin beta-6 chain OS=Mus musculus OX=10090 GN=Tubb6 PE=1 SV=1
2444	374	P99024|TBB5_MOUSE	59.16	2	1	0	Oxidation (M)	49671	Tubulin beta-5 chain OS=Mus musculus OX=10090 GN=Tubb5 PE=1 SV=1
2445	375	P68372|TBB4B_MOUSE	59.16	2	1	0	Oxidation (M)	49831	Tubulin beta-4B chain OS=Mus musculus OX=10090 GN=Tubb4b PE=1 SV=1
3422	397	Q9D6F9|TBB4A_MOUSE	59.16	2	1	0	Oxidation (M)	49586	Tubulin beta-4A chain OS=Mus musculus OX=10090 GN=Tubb4a PE=1 SV=3
1483	271	P11859|ANGT_MOUSE	58.56	8	2	2	Carbamidomethylation	51990	Angiotensinogen OS=Mus musculus OX=10090 GN=Agt PE=1 SV=1
1854	350	Q9R1P0|PSA4_MOUSE	58.5	7	2	2		29471	Proteasome subunit alpha type-4 OS=Mus musculus OX=10090 GN=Psma4 PE=1 SV=1
958	447	Q9JHI0|MMP19_MOUSE	56.55	2	2	1		59122	Matrix metalloproteinase-19 OS=Mus musculus OX=10090 GN=Mmp19 PE=2 SV=1
1853	304	Q61704|ITIH3_MOUSE	56.18	2	2	2		99358	Inter-alpha-trypsin inhibitor heavy chain H3 OS=Mus musculus OX=10090 GN=Itih3 PE=1 SV=3
1488	381	P33587|PROC_MOUSE	55.86	2	1	1		51818	Vitamin K-dependent protein C OS=Mus musculus OX=10090 GN=Proc PE=1 SV=2
758	322	P49182|HEP2_MOUSE	55.33	3	1	1		54497	Heparin cofactor 2 OS=Mus musculus OX=10090 GN=Serpind1 PE=1 SV=1
240	306	Q60604|ADSV_MOUSE	55.01	2	3	0		80254	Adseverin OS=Mus musculus OX=10090 GN=Scin PE=1 SV=3
3421	287	P06151|LDHA_MOUSE	54.87	6	2	1		36499	L-lactate dehydrogenase A chain OS=Mus musculus OX=10090 GN=Ldha PE=1 SV=3
293	3311	Q8BV79|TRNK1_MOUSE	54.83	1	3	0	Hydroxylation	343320	TPR and ankyrin repeat-containing protein 1 OS=Mus musculus OX=10090 GN=Trank1 PE=2 SV=3
1484	311	Q9JHH6|CBPB2_MOUSE	54.42	7	2	2	Carbamidomethylation	48871	Carboxypeptidase B2 OS=Mus musculus OX=10090 GN=Cpb2 PE=1 SV=1
1862	413	P01887|B2MG_MOUSE	54.28	8	1	1		13779	Beta-2-microglobulin OS=Mus musculus OX=10090 GN=B2m PE=1 SV=2
568	1189	Q99NF8|RBP17_MOUSE	53.15	1	2	1		124054	Ran-binding protein 17 OS=Mus musculus OX=10090 GN=Ranbp17 PE=1 SV=1
338	2219	Q5DU28|PCX2_MOUSE	52.69	1	3	0		234126	Pecanex-like protein 2 OS=Mus musculus OX=10090 GN=Pcnx2 PE=2 SV=2
2437	293	P04919|B3AT_MOUSE	51.84	2	2	2		103135	Band 3 anion transport protein OS=Mus musculus OX=10090 GN=Slc4a1 PE=1 SV=1
527	360	Q8CG03|PDE5A_MOUSE	51.38	1	2	0		98407	cGMP-specific 3' 5'-cyclic phosphodiesterase OS=Mus musculus OX=10090 GN=Pde5a PE=1 SV=2
317	364	Q497I4|KRT35_MOUSE	50.55	2	1	0		50530	Keratin type I cuticular Ha5 OS=Mus musculus OX=10090 GN=Krt35 PE=1 SV=1
318	427	B1AQ75|KRT36_MOUSE	50.55	1	1	0		52791	Keratin type I cuticular Ha6 OS=Mus musculus OX=10090 GN=Krt36 PE=1 SV=1
351	403	Q61897|KT33B_MOUSE	50.55	2	1	0		45864	Keratin type I cuticular Ha3-II OS=Mus musculus OX=10090 GN=Krt33b PE=1 SV=2
373	399	Q6IFX3|K1C40_MOUSE	50.55	2	1	0		48928	Keratin type I cytoskeletal 40 OS=Mus musculus OX=10090 GN=Krt40 PE=2 SV=1
374	428	Q62168|K1H2_MOUSE	50.55	2	1	0		46423	Keratin type I cuticular Ha2 OS=Mus musculus OX=10090 GN=Krt32 PE=1 SV=2
553	320	Q63870|CO7A1_MOUSE	50.17	1	4	2		295229	Collagen alpha-1(VII) chain OS=Mus musculus OX=10090 GN=Col7a1 PE=1 SV=3
871	984	P59764|DOCK4_MOUSE	49.13	1	3	2	Carbamidomethylation; Deamidation (NQ)	226548	Dedicator of cytokinesis protein 4 OS=Mus musculus OX=10090 GN=Dock4 PE=1 SV=1
488	343	P08071|TRFL_MOUSE	48.53	4	3	2	Carbamidomethylation; Deamidation (NQ)	77838	Lactotransferrin OS=Mus musculus OX=10090 GN=Ltf PE=1 SV=4
5186	416	Q9R1P1|PSB3_MOUSE	48.2	8	1	1		22965	Proteasome subunit beta type-3 OS=Mus musculus OX=10090 GN=Psmb3 PE=1 SV=1
979	981	Q8BQM8|EMAL5_MOUSE	47.64	1	3	1		220105	Echinoderm microtubule-associated protein-like 5 OS=Mus musculus OX=10090 GN=Eml5 PE=2 SV=2
212	774	A2ARZ3|FSIP2_MOUSE	47.58	0	3	1	Deamidation (NQ); Oxidation (M)	784873	Fibrous sheath-interacting protein 2 OS=Mus musculus OX=10090 GN=Fsip2 PE=1 SV=3
5187	419	P17742|PPIA_MOUSE	47.17	7	1	1		17971	Peptidyl-prolyl cis-trans isomerase A OS=Mus musculus OX=10090 GN=Ppia PE=1 SV=2
640	327	P11531|DMD_MOUSE	47	0	2	1	Deamidation (NQ)	425833	Dystrophin OS=Mus musculus OX=10090 GN=Dmd PE=1 SV=3
264	1679	Q8BX70|VP13C_MOUSE	46.99	0	2	0		420092	Vacuolar protein sorting-associated protein 13C OS=Mus musculus OX=10090 GN=Vps13c PE=1 SV=2
382	1524	Q80X82|SYMPK_MOUSE	46.99	1	2	0		142283	Symplekin OS=Mus musculus OX=10090 GN=Sympk PE=1 SV=1
391	324	Q91V51|TTLL1_MOUSE	46.97	3	2	0		49110	Probable tubulin polyglutamylase TTLL1 OS=Mus musculus OX=10090 GN=Ttll1 PE=1 SV=1
321	2262	Q8VI59|PCX3_MOUSE	46.84	0	2	0		221571	Pecanex-like protein 3 OS=Mus musculus OX=10090 GN=Pcnx3 PE=1 SV=2
521	4779	Q9QYC1|PCX1_MOUSE	46.84	0	2	0		258144	Pecanex-like protein 1 OS=Mus musculus OX=10090 GN=Pcnx1 PE=1 SV=3
529	452	Q62226|SHH_MOUSE	46.83	2	2	0		47773	Sonic hedgehog protein OS=Mus musculus OX=10090 GN=Shh PE=1 SV=2
528	404	Q8K1S3|UNC5B_MOUSE	46.83	2	3	1	Carbamidomethylation	103739	Netrin receptor UNC5B OS=Mus musculus OX=10090 GN=Unc5b PE=1 SV=1
557	313	Q80YD1|SUV3_MOUSE	46.54	2	2	0		87005	ATP-dependent RNA helicase SUPV3L1 mitochondrial OS=Mus musculus OX=10090 GN=Supv3l1 PE=1 SV=1
2447	417	Q07797|LG3BP_MOUSE	46.1	3	1	1	Carbamidomethylation	64491	Galectin-3-binding protein OS=Mus musculus OX=10090 GN=Lgals3bp PE=1 SV=1
939	2593	Q9WUU9|GANP_MOUSE	46.1	0	1	0		217361	Germinal-center associated nuclear protein OS=Mus musculus OX=10090 GN=Mcm3ap PE=1 SV=2
1125	1300	Q9JM99|PRG4_MOUSE	46.1	0	1	0		115996	Proteoglycan 4 OS=Mus musculus OX=10090 GN=Prg4 PE=1 SV=2
2443	337	P24270|CATA_MOUSE	45.64	3	1	1	Carbamidomethylation	59795	Catalase OS=Mus musculus OX=10090 GN=Cat PE=1 SV=4
530	788	Q62468|VILI_MOUSE	45.28	1	2	0		92775	Villin-1 OS=Mus musculus OX=10090 GN=Vil1 PE=1 SV=3
217	789	E9Q401|RYR2_MOUSE	45.26	0	3	2	Deamidation (NQ)	564827	Ryanodine receptor 2 OS=Mus musculus OX=10090 GN=Ryr2 PE=1 SV=1
559	398	P07146|TRY2_MOUSE	45.14	6	1	1	Deamidation (NQ)	26204	Anionic trypsin-2 OS=Mus musculus OX=10090 GN=Prss2 PE=1 SV=1
2440	330	P00342|LDHC_MOUSE	45.07	5	2	0		35912	L-lactate dehydrogenase C chain OS=Mus musculus OX=10090 GN=Ldhc PE=1 SV=2
403	1192	Q80UG8|TTLL4_MOUSE	45.05	1	2	0		132530	Tubulin polyglutamylase TTLL4 OS=Mus musculus OX=10090 GN=Ttll4 PE=1 SV=3
2439	312	Q8C3P7|MTA70_MOUSE	45	4	2	2	Deamidation (NQ)	64616	N6-adenosine-methyltransferase subunit METTL3 OS=Mus musculus OX=10090 GN=Mettl3 PE=1 SV=2
841	352	P0CW70|D19L2_MOUSE	44.98	1	2	0		89882	Probable C-mannosyltransferase DPY19L2 OS=Mus musculus OX=10090 GN=Dpy19l2 PE=1 SV=1
481	3603	Q64487|PTPRD_MOUSE	44.02	1	2	0		214408	Receptor-type tyrosine-protein phosphatase delta OS=Mus musculus OX=10090 GN=Ptprd PE=1 SV=3
228	1215	Q06194|FA8_MOUSE	43.99	1	2	1	Oxidation (M)	266193	Coagulation factor VIII OS=Mus musculus OX=10090 GN=F8 PE=2 SV=2
531	801	Q8CCJ3|UFL1_MOUSE	43.81	1	2	0		89520	E3 UFM1-protein ligase 1 OS=Mus musculus OX=10090 GN=Ufl1 PE=1 SV=2
276	2446	E9Q555|RN213_MOUSE	43.69	0	2	0		584791	E3 ubiquitin-protein ligase RNF213 OS=Mus musculus OX=10090 GN=Rnf213 PE=1 SV=2
339	2363	Q45VK7|DYHC2_MOUSE	43.62	1	3	1		492344	Cytoplasmic dynein 2 heavy chain 1 OS=Mus musculus OX=10090 GN=Dync2h1 PE=1 SV=1
372	349	Q6P5H2|NEST_MOUSE	43.55	1	2	2	Deamidation (NQ)	207122	Nestin OS=Mus musculus OX=10090 GN=Nes PE=1 SV=1
311	3827	Q6URW6|MYH14_MOUSE	43.34	0	2	0		228584	Myosin-14 OS=Mus musculus OX=10090 GN=Myh14 PE=1 SV=1
457	321	Q9CX86|ROA0_MOUSE	43.33	8	3	0		30530	Heterogeneous nuclear ribonucleoprotein A0 OS=Mus musculus OX=10090 GN=Hnrnpa0 PE=1 SV=1
337	1079	Q6P5D3|DHX57_MOUSE	43.23	1	2	1	Carbamidomethylation; Deamidation (NQ)	155762	Putative ATP-dependent RNA helicase DHX57 OS=Mus musculus OX=10090 GN=Dhx57 PE=1 SV=2
759	309	Q99PP2|ZN318_MOUSE	43.19	1	3	3		246321	Zinc finger protein 318 OS=Mus musculus OX=10090 GN=Znf318 PE=1 SV=3
319	849	Q923P0|COKA1_MOUSE	43.07	1	2	1		140925	Collagen alpha-1(XX) chain OS=Mus musculus OX=10090 GN=Col20a1 PE=2 SV=3
959	460	A1IGU4|ARH37_MOUSE	42.58	3	3	2	Carbamidomethylation	76524	Rho guanine nucleotide exchange factor 37 OS=Mus musculus OX=10090 GN=Arhgef37 PE=2 SV=1
2441	338	Q8BH61|F13A_MOUSE	42.46	2	1	1	Carbamidomethylation	83207	Coagulation factor XIII A chain OS=Mus musculus OX=10090 GN=F13a1 PE=1 SV=3
353	415	Q9QYX7|PCLO_MOUSE	42.45	1	5	5	Deamidation (NQ)	550842	Protein piccolo OS=Mus musculus OX=10090 GN=Pclo PE=1 SV=4
322	2209	Q5DTZ0|NYNRI_MOUSE	42.43	1	2	1		203066	Protein NYNRIN OS=Mus musculus OX=10090 GN=Nynrin PE=2 SV=2
1860	383	Q60590|A1AG1_MOUSE	42.3	4	1	1		23895	Alpha-1-acid glycoprotein 1 OS=Mus musculus OX=10090 GN=Orm1 PE=1 SV=1
872	1101	P01132|EGF_MOUSE	41.95	2	3	2	Carbamidomethylation; Deamidation (NQ)	133072	Pro-epidermal growth factor OS=Mus musculus OX=10090 GN=Egf PE=1 SV=2
681	2798	O35600|ABCA4_MOUSE	41.78	0	2	0		260207	Retinal-specific phospholipid-transporting ATPase ABCA4 OS=Mus musculus OX=10090 GN=Abca4 PE=2 SV=1
710	816	Q922K7|NOP2_MOUSE	41.63	1	2	0		86752	Probable 28S rRNA (cytosine-C(5))-methyltransferase OS=Mus musculus OX=10090 GN=Nop2 PE=1 SV=1
2442	344	Q9Z1R3|APOM_MOUSE	41.63	7	2	2	Carbamidomethylation	21273	Apolipoprotein M OS=Mus musculus OX=10090 GN=Apom PE=1 SV=1
2620	2167	P54276|MSH6_MOUSE	41.18	0	1	0		151083	DNA mismatch repair protein Msh6 OS=Mus musculus OX=10090 GN=Msh6 PE=1 SV=3
713	1019	Q8BWQ5|DCLK3_MOUSE	41.12	1	2	0		88228	Serine/threonine-protein kinase DCLK3 OS=Mus musculus OX=10090 GN=Dclk3 PE=1 SV=2
590	384	Q9Z277|BAZ1B_MOUSE	40.95	1	2	1		170650	Tyrosine-protein kinase BAZ1B OS=Mus musculus OX=10090 GN=Baz1b PE=1 SV=2
478	4490	O88799|ZAN_MOUSE	40.77	0	1	0		579916	Zonadhesin OS=Mus musculus OX=10090 GN=Zan PE=1 SV=1
947	5639	Q5SSE9|ABCAD_MOUSE	40.77	0	1	0		568904	ATP-binding cassette sub-family A member 13 OS=Mus musculus OX=10090 GN=Abca13 PE=2 SV=1
863	930	B9EJ80|PDZD8_MOUSE	40.63	1	2	1		127739	PDZ domain-containing protein 8 OS=Mus musculus OX=10090 GN=Pdzd8 PE=1 SV=1
649	696	Q5SWW4|MED13_MOUSE	40.43	0	1	0	Carbamidomethylation	238589	Mediator of RNA polymerase II transcription subunit 13 OS=Mus musculus OX=10090 GN=Med13 PE=1 SV=1
647	568	Q8CIR4|TRPM6_MOUSE	40.41	1	2	1		232887	Transient receptor potential cation channel subfamily M member 6 OS=Mus musculus OX=10090 GN=Trpm6 PE=2 SV=1
275	285	Q9QXZ0|MACF1_MOUSE	40.25	0	2	1		831894	Microtubule-actin cross-linking factor 1 OS=Mus musculus OX=10090 GN=Macf1 PE=1 SV=2
1863	441	P01822|HVM46_MOUSE	40.19	4	1	0		15399	Ig heavy chain V region MOPC 315 OS=Mus musculus OX=10090 PE=1 SV=2
543	1870	O35134|RPA1_MOUSE	39.69	1	2	1		194109	DNA-directed RNA polymerase I subunit RPA1 OS=Mus musculus OX=10090 GN=Polr1a PE=1 SV=2
421	970	A4Q9E5|TTLL3_MOUSE	39.52	1	2	0		104428	Tubulin monoglycylase TTLL3 OS=Mus musculus OX=10090 GN=Ttll3 PE=1 SV=1
984	828	Q8R5L3|VPS39_MOUSE	39.43	1	2	0		101693	Vam6/Vps39-like protein OS=Mus musculus OX=10090 GN=Vps39 PE=1 SV=1
460	366	Q9QXS1|PLEC_MOUSE	39.02	0	2	1	Deamidation (NQ)	534193	Plectin OS=Mus musculus OX=10090 GN=Plec PE=1 SV=3
3424	424	O70435|PSA3_MOUSE	39.01	5	1	1		28405	Proteasome subunit alpha type-3 OS=Mus musculus OX=10090 GN=Psma3 PE=1 SV=3
1098	369	Q8VIM6|STRC_MOUSE	38.67	1	3	1	Carbamidomethylation	196345	Stereocilin OS=Mus musculus OX=10090 GN=Strc PE=2 SV=2
507	1308	P48725|PCNT_MOUSE	38.56	0	2	1		329464	Pericentrin OS=Mus musculus OX=10090 GN=Pcnt PE=1 SV=2
585	4070	A3KFM7|CHD6_MOUSE	38.53	0	2	0		305396	Chromodomain-helicase-DNA-binding protein 6 OS=Mus musculus OX=10090 GN=Chd6 PE=1 SV=1
1009	1809	Q9D4I2|MEII1_MOUSE	38.45	1	2	0		140874	Meiosis inhibitor protein 1 OS=Mus musculus OX=10090 GN=Mei1 PE=2 SV=4
775	882	O55103|PRAX_MOUSE	38.38	1	2	1		147688	Periaxin OS=Mus musculus OX=10090 GN=Prx PE=1 SV=1
667	1757	A2AWL7|MGAP_MOUSE	38.3	0	2	1	Deamidation (NQ)	328802	MAX gene-associated protein OS=Mus musculus OX=10090 GN=Mga PE=2 SV=1
506	1355	Q8CJ12|AGRG2_MOUSE	38.19	1	2	0		110200	Adhesion G-protein coupled receptor G2 OS=Mus musculus OX=10090 GN=Adgrg2 PE=1 SV=1
1298	1337	Q2EY15|PRTG_MOUSE	37.9	1	2	1		130533	Protogenin OS=Mus musculus OX=10090 GN=Prtg PE=2 SV=1
708	532	E9Q309|CE350_MOUSE	37.69	0	2	1		346457	Centrosome-associated protein 350 OS=Mus musculus OX=10090 GN=Cep350 PE=1 SV=1
1489	437	Q8K394|PLCL2_MOUSE	37.64	1	1	0		125772	Inactive phospholipase C-like protein 2 OS=Mus musculus OX=10090 GN=Plcl2 PE=1 SV=2
286	305	A2AAE1|K1109_MOUSE	37.61	1	3	3	Carbamidomethylation; Deamidation (NQ); Oxidation (M)	555372	Transmembrane protein KIAA1109 OS=Mus musculus OX=10090 GN=Kiaa1109 PE=1 SV=4
290	1291	E9PZQ0|RYR1_MOUSE	37.37	0	2	1		565047	Ryanodine receptor 1 OS=Mus musculus OX=10090 GN=Ryr1 PE=1 SV=1
335	1039	P14873|MAP1B_MOUSE	37.28	0	2	0		270252	Microtubule-associated protein 1B OS=Mus musculus OX=10090 GN=Map1b PE=1 SV=2
352	486	Q9WUA2|SYFB_MOUSE	36.9	2	2	1		65697	Phenylalanine--tRNA ligase beta subunit OS=Mus musculus OX=10090 GN=Farsb PE=1 SV=2
2451	534	Q61193|RGL2_MOUSE	36.83	1	2	0		83827	Ral guanine nucleotide dissociation stimulator-like 2 OS=Mus musculus OX=10090 GN=Rgl2 PE=1 SV=2
2446	401	Q03311|CHLE_MOUSE	36.63	2	1	1		68462	Cholinesterase OS=Mus musculus OX=10090 GN=Bche PE=1 SV=2
252	742	Q8CE72|CPLN1_MOUSE	36.51	1	2	1	Carbamidomethylation	358551	Ciliogenesis and planar polarity effector 1 OS=Mus musculus OX=10090 GN=Cplane1 PE=1 SV=4
1261	385	Q5SFM8|RBM27_MOUSE	36.45	1	1	1		118551	RNA-binding protein 27 OS=Mus musculus OX=10090 GN=Rbm27 PE=1 SV=3
854	736	Q9R0L6|PCM1_MOUSE	36.42	1	3	2	Deamidation (NQ)	228845	Pericentriolar material 1 protein OS=Mus musculus OX=10090 GN=Pcm1 PE=1 SV=2
247	549	Q6PDK2|KMT2D_MOUSE	36.32	1	4	2	Carbamidomethylation; Deamidation (NQ); Oxidation (M)	600253	Histone-lysine N-methyltransferase 2D OS=Mus musculus OX=10090 GN=Kmt2d PE=1 SV=2
1866	446	Q6P8U6|LIPP_MOUSE	36.09	2	1	1		51428	Pancreatic triacylglycerol lipase OS=Mus musculus OX=10090 GN=Pnlip PE=1 SV=1
981	1082	E9Q4Z2|ACACB_MOUSE	35.8	0	2	1	Carbamidomethylation	275748	Acetyl-CoA carboxylase 2 OS=Mus musculus OX=10090 GN=Acacb PE=1 SV=1
625	2342	Q3UHK6|TEN4_MOUSE	35.63	0	2	1	Deamidation (NQ)	308424	Teneurin-4 OS=Mus musculus OX=10090 GN=Tenm4 PE=1 SV=2
1864	442	P07901|HS90A_MOUSE	35.59	2	2	1		84788	Heat shock protein HSP 90-alpha OS=Mus musculus OX=10090 GN=Hsp90aa1 PE=1 SV=4
2449	469	Q62414|NDF2_MOUSE	35.54	5	2	1	Deamidation (NQ)	41493	Neurogenic differentiation factor 2 OS=Mus musculus OX=10090 GN=Neurod2 PE=1 SV=3
591	522	Q61290|CAC1E_MOUSE	35.52	1	2	1	Deamidation (NQ)	257233	Voltage-dependent R-type calcium channel subunit alpha-1E OS=Mus musculus OX=10090 GN=Cacna1e PE=1 SV=1
842	355	P15331|PERI_MOUSE	35.4	3	2	2		54268	Peripherin OS=Mus musculus OX=10090 GN=Prph PE=1 SV=2
2462	636	Q8R0J1|PKHG6_MOUSE	35.36	1	2	0	Deamidation (NQ)	89148	Pleckstrin homology domain-containing family G member 6 OS=Mus musculus OX=10090 GN=Plekhg6 PE=2 SV=2
782	1332	O55017|CAC1B_MOUSE	35.3	1	3	2	Deamidation (NQ)	261479	Voltage-dependent N-type calcium channel subunit alpha-1B OS=Mus musculus OX=10090 GN=Cacna1b PE=1 SV=1
779	1114	Q9Z2W9|GRIA3_MOUSE	35.27	1	2	0		100527	Glutamate receptor 3 OS=Mus musculus OX=10090 GN=Gria3 PE=1 SV=2
246	310	Q05AA6|DRP2_MOUSE	35.18	1	1	0		108050	Dystrophin-related protein 2 OS=Mus musculus OX=10090 GN=Drp2 PE=1 SV=1
418	753	Q8K4E0|ALMS1_MOUSE	35.09	1	2	1	Deamidation (NQ)	360216	Alstrom syndrome protein 1 homolog OS=Mus musculus OX=10090 GN=Alms1 PE=1 SV=2
2472	796	O35182|SMAD6_MOUSE	35	3	2	1		53715	Mothers against decapentaplegic homolog 6 OS=Mus musculus OX=10090 GN=Smad6 PE=1 SV=1
400	563	Q4U2R1|HERC2_MOUSE	35	1	3	2	Carbamidomethylation; Deamidation (NQ)	527462	E3 ubiquitin-protein ligase HERC2 OS=Mus musculus OX=10090 GN=Herc2 PE=1 SV=3
320	972	A2AD83|FRMD7_MOUSE	34.91	1	1	0		80330	FERM domain-containing protein 7 OS=Mus musculus OX=10090 GN=Frmd7 PE=1 SV=1
442	1137	Q80VP2|SPAT7_MOUSE	34.88	1	2	2		65655	Spermatogenesis-associated protein 7 homolog OS=Mus musculus OX=10090 GN=Spata7 PE=1 SV=1
1883	863	Q9D2N9|VP33A_MOUSE	34.58	3	2	1	Deamidation (NQ)	67555	Vacuolar protein sorting-associated protein 33A OS=Mus musculus OX=10090 GN=Vps33a PE=1 SV=2
3452	893	Q91WG5|AAKG2_MOUSE	34.45	2	2	1		62949	5'-AMP-activated protein kinase subunit gamma-2 OS=Mus musculus OX=10090 GN=Prkag2 PE=1 SV=2
175	578	Q80TT8|CUL9_MOUSE	34.39	2	3	3	Deamidation (NQ)	209158	Cullin-9 OS=Mus musculus OX=10090 GN=Cul9 PE=1 SV=2
2450	497	P35991|BTK_MOUSE	34.38	1	1	0		76438	Tyrosine-protein kinase BTK OS=Mus musculus OX=10090 GN=Btk PE=1 SV=4
2456	565	Q5SPX1|CC157_MOUSE	34.32	3	3	1	Deamidation (NQ)	79795	Coiled-coil domain-containing protein 157 OS=Mus musculus OX=10090 GN=Ccdc157 PE=1 SV=1
593	463	Q60847|COCA1_MOUSE	34.16	1	3	2	Carbamidomethylation; Deamidation (NQ)	340215	Collagen alpha-1(XII) chain OS=Mus musculus OX=10090 GN=Col12a1 PE=2 SV=3
699	512	B2KFW1|ZSC20_MOUSE	34.14	1	1	0		115379	Zinc finger and SCAN domain-containing protein 20 OS=Mus musculus OX=10090 GN=Zscan20 PE=2 SV=2
310	3369	Q60675|LAMA2_MOUSE	34.03	0	1	0		343815	Laminin subunit alpha-2 OS=Mus musculus OX=10090 GN=Lama2 PE=1 SV=2
386	4321	Q9WTS4|TEN1_MOUSE	34.03	0	1	0		305794	Teneurin-1 OS=Mus musculus OX=10090 GN=Tenm1 PE=1 SV=1
532	820	Q8QZY2|GLCTK_MOUSE	34.03	1	1	0		55293	Glycerate kinase OS=Mus musculus OX=10090 GN=Glyctk PE=1 SV=1
1097	361	Q6GQX2|NCK5L_MOUSE	33.4	1	2	2		138169	Nck-associated protein 5-like OS=Mus musculus OX=10090 GN=Nckap5l PE=1 SV=1
566	1115	Q99LI8|HGS_MOUSE	33.28	1	1	0		86015	Hepatocyte growth factor-regulated tyrosine kinase substrate OS=Mus musculus OX=10090 GN=Hgs PE=1 SV=2
1102	492	Q9Z2U2|ZN292_MOUSE	33.23	1	2	2	Carbamidomethylation; Deamidation (NQ)	301047	Zinc finger protein 292 OS=Mus musculus OX=10090 GN=Zfp292 PE=1 SV=2
435	536	Q61371|IFT88_MOUSE	33.15	1	1	0		92994	Intraflagellar transport protein 88 homolog OS=Mus musculus OX=10090 GN=Ift88 PE=1 SV=2
560	454	Q6P3A8|ODBB_MOUSE	33.15	2	1	1		42880	2-oxoisovalerate dehydrogenase subunit beta mitochondrial OS=Mus musculus OX=10090 GN=Bckdhb PE=1 SV=2
765	502	Q505D9|TRI67_MOUSE	33.11	1	1	0		82760	Tripartite motif-containing protein 67 OS=Mus musculus OX=10090 GN=Trim67 PE=2 SV=1
770	785	Q8VI51|SORC3_MOUSE	32.98	1	2	1		135985	VPS10 domain-containing receptor SorCS3 OS=Mus musculus OX=10090 GN=Sorcs3 PE=1 SV=1
2353	5282	O08523|TECTA_MOUSE	32.95	0	2	0		239431	Alpha-tectorin OS=Mus musculus OX=10090 GN=Tecta PE=1 SV=2
866	253	P16546|SPTN1_MOUSE	32.92	1	2	1		284596	Spectrin alpha chain non-erythrocytic 1 OS=Mus musculus OX=10090 GN=Sptan1 PE=1 SV=4
3432	524	Q99N32|KLOTB_MOUSE	32.86	2	2	1		120189	Beta-klotho OS=Mus musculus OX=10090 GN=Klb PE=1 SV=1
3450	776	Q1HFZ0|NSUN2_MOUSE	32.47	2	2	1		85452	RNA cytosine C(5)-methyltransferase NSUN2 OS=Mus musculus OX=10090 GN=Nsun2 PE=1 SV=2
1858	370	P52480|KPYM_MOUSE	32.41	2	1	1		57845	Pyruvate kinase PKM OS=Mus musculus OX=10090 GN=Pkm PE=1 SV=4
567	1194	Q61001|LAMA5_MOUSE	32.32	0	1	0		404056	Laminin subunit alpha-5 OS=Mus musculus OX=10090 GN=Lama5 PE=1 SV=4
700	505	Q6PB66|LPPRC_MOUSE	32.32	0	1	0		156614	Leucine-rich PPR motif-containing protein mitochondrial OS=Mus musculus OX=10090 GN=Lrpprc PE=1 SV=2
702	569	P98195|ATP9B_MOUSE	32.32	1	1	0		129017	Probable phospholipid-transporting ATPase IIB OS=Mus musculus OX=10090 GN=Atp9b PE=1 SV=4
844	468	Q8BX13|UBE3D_MOUSE	32.32	2	1	0		40753	E3 ubiquitin-protein ligase E3D OS=Mus musculus OX=10090 GN=Ube3d PE=2 SV=1
852	701	Q30D77|COOA1_MOUSE	32.32	0	1	0		175732	Collagen alpha-1(XXIV) chain OS=Mus musculus OX=10090 GN=Col24a1 PE=2 SV=2
420	1153	Q8BZ81|LRRT3_MOUSE	32.25	2	2	0		66088	Leucine-rich repeat transmembrane neuronal protein 3 OS=Mus musculus OX=10090 GN=Lrrtm3 PE=2 SV=2
761	405	Q6PZE0|MUC19_MOUSE	32.22	0	1	1		693516	Mucin-19 OS=Mus musculus OX=10090 GN=Muc19 PE=2 SV=2
2549	1611	Q8BTY2|S4A7_MOUSE	32.17	2	2	0		116514	Sodium bicarbonate cotransporter 3 OS=Mus musculus OX=10090 GN=Slc4a7 PE=1 SV=2
1856	359	Q5U4C3|SFR19_MOUSE	32.11	1	1	1		133841	Splicing factor arginine/serine-rich 19 OS=Mus musculus OX=10090 GN=Scaf1 PE=1 SV=1
3425	430	Q8BHL5|ELMO2_MOUSE	31.84	2	1	1	Carbamidomethylation; Deamidation (NQ)	83887	Engulfment and cell motility protein 2 OS=Mus musculus OX=10090 GN=Elmo2 PE=1 SV=1
1270	630	Q7TPD3|ROBO2_MOUSE	31.8	0	1	0		161189	Roundabout homolog 2 OS=Mus musculus OX=10090 GN=Robo2 PE=1 SV=2
1497	581	Q8CCP0|NEMF_MOUSE	31.8	1	1	0		121188	Nuclear export mediator factor Nemf OS=Mus musculus OX=10090 GN=Nemf PE=1 SV=2
1882	824	Q91VF5|EMID1_MOUSE	31.74	2	2	0		45634	EMI domain-containing protein 1 OS=Mus musculus OX=10090 GN=Emid1 PE=2 SV=1
198	466	P39688|FYN_MOUSE	31.74	1	1	0		60675	Tyrosine-protein kinase Fyn OS=Mus musculus OX=10090 GN=Fyn PE=1 SV=4
203	508	Q922K9|FRK_MOUSE	31.74	1	1	0		58844	Tyrosine-protein kinase FRK OS=Mus musculus OX=10090 GN=Frk PE=1 SV=3
1524	1188	Q64739|COBA2_MOUSE	31.71	1	2	1		171535	Collagen alpha-2(XI) chain OS=Mus musculus OX=10090 GN=Col11a2 PE=2 SV=3
845	475	Q8BI84|TGO1_MOUSE	31.61	1	2	2	Deamidation (NQ); Oxidation (M)	213673	Transport and Golgi organization protein 1 homolog OS=Mus musculus OX=10090 GN=Mia3 PE=1 SV=2
597	743	Q6P4S8|INT1_MOUSE	31.59	0	1	0		245165	Integrator complex subunit 1 OS=Mus musculus OX=10090 GN=Ints1 PE=1 SV=2
644	483	Q9JHD2|KAT2A_MOUSE	31.59	1	1	0		93394	Histone acetyltransferase KAT2A OS=Mus musculus OX=10090 GN=Kat2a PE=1 SV=2
690	4049	P97313|PRKDC_MOUSE	31.55	0	1	0		471475	DNA-dependent protein kinase catalytic subunit OS=Mus musculus OX=10090 GN=Prkdc PE=1 SV=3
725	1471	Q3UMR0|ANR27_MOUSE	31.55	0	1	0		116809	Ankyrin repeat domain-containing protein 27 OS=Mus musculus OX=10090 GN=Ankrd27 PE=1 SV=2
794	1543	A3KGF7|PLCB2_MOUSE	31.55	0	1	0		134546	1-phosphatidylinositol 4 5-bisphosphate phosphodiesterase beta-2 OS=Mus musculus OX=10090 GN=Plcb2 PE=1 SV=1
967	691	P97812|IHH_MOUSE	31.55	1	1	0		45485	Indian hedgehog protein OS=Mus musculus OX=10090 GN=Ihh PE=1 SV=2
968	708	Q9JIB4|TF2H2_MOUSE	31.55	1	1	0		44687	General transcription factor IIH subunit 2 OS=Mus musculus OX=10090 GN=Gtf2h2 PE=1 SV=1
973	928	A2AGX3|PRD11_MOUSE	31.55	1	1	0		63383	PR domain-containing protein 11 OS=Mus musculus OX=10090 GN=Prdm11 PE=1 SV=1
436	615	Q4KWH5|PLCH1_MOUSE	31.43	1	2	1		187742	1-phosphatidylinositol 4 5-bisphosphate phosphodiesterase eta-1 OS=Mus musculus OX=10090 GN=Plch1 PE=2 SV=1
751	2654	Q8CGS6|DPOLQ_MOUSE	31.34	0	1	0		280712	DNA polymerase theta OS=Mus musculus OX=10090 GN=Polq PE=1 SV=2
752	5039	Q80T79|CSMD3_MOUSE	31.34	0	1	0		405764	CUB and sushi domain-containing protein 3 OS=Mus musculus OX=10090 GN=Csmd3 PE=1 SV=3
790	1528	Q80TJ7|PHF8_MOUSE	31.34	0	1	0		113553	Histone lysine demethylase PHF8 OS=Mus musculus OX=10090 GN=Phf8 PE=1 SV=2
983	1096	Q9ET77|JPH3_MOUSE	31.34	1	1	0		81229	Junctophilin-3 OS=Mus musculus OX=10090 GN=Jph3 PE=1 SV=1
1103	602	Q8C3J5|DOCK2_MOUSE	31.34	1	2	2		211702	Dedicator of cytokinesis protein 2 OS=Mus musculus OX=10090 GN=Dock2 PE=1 SV=3
771	829	P97412|LYST_MOUSE	31.34	1	2	1	Deamidation (NQ)	425289	Lysosomal-trafficking regulator OS=Mus musculus OX=10090 GN=Lyst PE=1 SV=1
1491	386	Q7SIG6|ASAP2_MOUSE	31.31	1	1	1		106805	Arf-GAP with SH3 domain ANK repeat and PH domain-containing protein 2 OS=Mus musculus OX=10090 GN=Asap2 PE=1 SV=3
2512	1302	Q3V096|ANR42_MOUSE	31.27	3	2	1	Oxidation (M)	58533	Ankyrin repeat domain-containing protein 42 OS=Mus musculus OX=10090 GN=Ankrd42 PE=1 SV=1
849	617	Q8BTI8|SRRM2_MOUSE	31.21	1	2	1	Deamidation (NQ)	294841	Serine/arginine repetitive matrix protein 2 OS=Mus musculus OX=10090 GN=Srrm2 PE=1 SV=3
229	1281	Q60629|EPHA5_MOUSE	30.96	1	1	0		97056	Ephrin type-A receptor 5 OS=Mus musculus OX=10090 GN=Epha5 PE=1 SV=2
230	4352	Q9EQW7|KI13A_MOUSE	30.96	0	1	0		195812	Kinesin-like protein KIF13A OS=Mus musculus OX=10090 GN=Kif13a PE=1 SV=1
243	1483	Q8BLR5|PSD4_MOUSE	30.96	0	1	0		112733	PH and SEC7 domain-containing protein 4 OS=Mus musculus OX=10090 GN=Psd4 PE=1 SV=1
244	1705	A2RTF1|CTSRB_MOUSE	30.96	0	1	0		126107	Cation channel sperm-associated protein subunit beta OS=Mus musculus OX=10090 GN=Catsperb PE=1 SV=1
503	1268	Q9WTM3|SEM6C_MOUSE	30.87	1	1	0		99538	Semaphorin-6C OS=Mus musculus OX=10090 GN=Sema6c PE=2 SV=1
595	711	Q8R3J4|MTEF3_MOUSE	30.87	1	1	0		47357	Transcription termination factor 3 mitochondrial OS=Mus musculus OX=10090 GN=Mterf3 PE=2 SV=1
612	1594	Q80U95|UBE3C_MOUSE	30.87	0	1	0		123975	Ubiquitin-protein ligase E3C OS=Mus musculus OX=10090 GN=Ube3c PE=1 SV=2
626	2493	Q05909|PTPRG_MOUSE	30.87	0	1	0		161242	Receptor-type tyrosine-protein phosphatase gamma OS=Mus musculus OX=10090 GN=Ptprg PE=1 SV=1
637	4720	Q9JLC8|SACS_MOUSE	30.87	0	1	0		520690	Sacsin OS=Mus musculus OX=10090 GN=Sacs PE=1 SV=2
659	1322	O35551|RABE1_MOUSE	30.87	1	1	0		99524	Rab GTPase-binding effector protein 1 OS=Mus musculus OX=10090 GN=Rabep1 PE=1 SV=2
660	1277	O35711|LIPB2_MOUSE	30.87	1	1	0		98753	Liprin-beta-2 OS=Mus musculus OX=10090 GN=Ppfibp2 PE=1 SV=3
694	3349	A8C756|THADA_MOUSE	30.87	0	1	0		217287	Thyroid adenoma-associated protein homolog OS=Mus musculus OX=10090 GN=Thada PE=1 SV=1
2600	2033	Q80U49|C170B_MOUSE	30.68	1	2	0		170820	Centrosomal protein of 170 kDa protein B OS=Mus musculus OX=10090 GN=Cep170b PE=1 SV=2
703	607	Q0KK59|UNC79_MOUSE	30.61	1	2	2		290738	Protein unc-79 homolog OS=Mus musculus OX=10090 GN=Unc79 PE=1 SV=1
292	1551	Q61493|REV3L_MOUSE	30.56	0	1	0		350711	DNA polymerase zeta catalytic subunit OS=Mus musculus OX=10090 GN=Rev3l PE=1 SV=3
475	2898	Q8K284|TF3C1_MOUSE	30.56	0	1	0		237474	General transcription factor 3C polypeptide 1 OS=Mus musculus OX=10090 GN=Gtf3c1 PE=1 SV=2
545	3354	Q8C8R3|ANK2_MOUSE	30.56	0	1	0		426265	Ankyrin-2 OS=Mus musculus OX=10090 GN=Ank2 PE=1 SV=2
575	2035	Q5DTT1|NEXMI_MOUSE	30.56	0	1	0		167102	Neurite extension and migration factor OS=Mus musculus OX=10090 GN=Nexmif PE=2 SV=3
577	2319	Q60575|KIF1B_MOUSE	30.56	0	1	0		204079	Kinesin-like protein KIF1B OS=Mus musculus OX=10090 GN=Kif1b PE=1 SV=2
579	2661	Q80XI3|IF4G3_MOUSE	30.56	0	1	0		174889	Eukaryotic translation initiation factor 4 gamma 3 OS=Mus musculus OX=10090 GN=Eif4g3 PE=1 SV=2
584	3454	F7A4A7|OTOGL_MOUSE	30.56	0	1	0		260927	Otogelin-like protein OS=Mus musculus OX=10090 GN=Otogl PE=1 SV=1
600	1052	Q9ESJ4|SPN90_MOUSE	30.56	1	1	0		78572	NCK-interacting protein with SH3 domain OS=Mus musculus OX=10090 GN=Nckipsd PE=1 SV=2
633	1707	P33173|KIF1A_MOUSE	30.56	0	1	0		191724	Kinesin-like protein KIF1A OS=Mus musculus OX=10090 GN=Kif1a PE=1 SV=2
636	3511	Q9Z329|ITPR2_MOUSE	30.56	0	1	0		307473	Inositol 1 4 5-trisphosphate receptor type 2 OS=Mus musculus OX=10090 GN=Itpr2 PE=1 SV=4
678	2608	Q99NG0|ARIP4_MOUSE	30.56	0	1	0		162540	Helicase ARIP4 OS=Mus musculus OX=10090 GN=Rad54l2 PE=1 SV=1
692	2605	G5E8K5|ANK3_MOUSE	30.56	0	1	0		214061	Ankyrin-3 OS=Mus musculus OX=10090 GN=Ank3 PE=1 SV=1
693	5509	Q3UHA3|SPTCS_MOUSE	30.56	0	1	0		273931	Spatacsin OS=Mus musculus OX=10090 GN=Spg11 PE=1 SV=3
726	1733	P35546|RET_MOUSE	30.56	0	1	0		123874	Proto-oncogene tyrosine-protein kinase receptor Ret OS=Mus musculus OX=10090 GN=Ret PE=1 SV=2
733	2630	A7XUY5|SKIT5_MOUSE	30.56	0	1	0		165917	Selection and upkeep of intraepithelial T-cells protein 5 OS=Mus musculus OX=10090 GN=Skint5 PE=2 SV=1
768	627	Q99JI4|PSMD6_MOUSE	30.56	1	1	0		45536	26S proteasome non-ATPase regulatory subunit 6 OS=Mus musculus OX=10090 GN=Psmd6 PE=1 SV=1
769	791	Q9D9W6|F217A_MOUSE	30.56	1	1	0		46769	Protein FAM217A OS=Mus musculus OX=10090 GN=Fam217a PE=2 SV=1
784	1265	Q921G8|GCP2_MOUSE	30.56	1	1	0		103223	Gamma-tubulin complex component 2 OS=Mus musculus OX=10090 GN=Tubgcp2 PE=1 SV=2
802	2120	Q80VW7|AKNA_MOUSE	30.56	0	1	0		153123	Microtubule organization protein AKNA OS=Mus musculus OX=10090 GN=Akna PE=1 SV=1
806	2359	D3Z4R1|HFM1_MOUSE	30.56	0	1	0		161378	Probable ATP-dependent DNA helicase HFM1 OS=Mus musculus OX=10090 GN=Hfm1 PE=3 SV=2
833	4139	Q02357|ANK1_MOUSE	30.56	0	1	0		204226	Ankyrin-1 OS=Mus musculus OX=10090 GN=Ank1 PE=1 SV=2
858	821	Q3UQ22|NET5_MOUSE	30.56	1	1	0		48837	Netrin-5 OS=Mus musculus OX=10090 GN=Ntn5 PE=2 SV=2
888	1468	Q66JY2|IN80D_MOUSE	30.56	0	1	0		112362	INO80 complex subunit D OS=Mus musculus OX=10090 GN=Ino80d PE=2 SV=4
921	3367	P70170|ABCC9_MOUSE	30.56	0	1	0		174238	ATP-binding cassette sub-family C member 9 OS=Mus musculus OX=10090 GN=Abcc9 PE=1 SV=2
3518	1500	P28271|ACOC_MOUSE	30.44	2	2	1		98126	Cytoplasmic aconitate hydratase OS=Mus musculus OX=10090 GN=Aco1 PE=1 SV=3
675	2380	Q80TA9|EPG5_MOUSE	30.38	0	1	0		290799	Ectopic P granules protein 5 homolog OS=Mus musculus OX=10090 GN=Epg5 PE=1 SV=2
1021	2147	Q64449|MRC2_MOUSE	30.38	0	1	0		167074	C-type mannose receptor 2 OS=Mus musculus OX=10090 GN=Mrc2 PE=1 SV=3
1202	2445	D3YZU1|SHAN1_MOUSE	30.38	0	1	0		226315	SH3 and multiple ankyrin repeat domains protein 1 OS=Mus musculus OX=10090 GN=Shank1 PE=1 SV=1
1914	1255	Q61586|GPAT1_MOUSE	30.38	1	1	0		93705	Glycerol-3-phosphate acyltransferase 1 mitochondrial OS=Mus musculus OX=10090 GN=Gpam PE=1 SV=2
2457	576	P48962|ADT1_MOUSE	30.38	2	1	0		32904	ADP/ATP translocase 1 OS=Mus musculus OX=10090 GN=Slc25a4 PE=1 SV=4
2496	1127	Q9R157|ADA18_MOUSE	30.38	1	1	0		79210	Disintegrin and metalloproteinase domain-containing protein 18 OS=Mus musculus OX=10090 GN=Adam18 PE=1 SV=2
2575	1875	Q9CTG6|AT132_MOUSE	30.38	0	1	0		126443	Cation-transporting ATPase 13A2 OS=Mus musculus OX=10090 GN=Atp13a2 PE=2 SV=3
544	2102	Q6AW69|CGNL1_MOUSE	30.36	0	1	0		148230	Cingulin-like protein 1 OS=Mus musculus OX=10090 GN=Cgnl1 PE=1 SV=2
405	1719	Q2QI47|USH2A_MOUSE	30.35	0	1	0		569666	Usherin OS=Mus musculus OX=10090 GN=Ush2A PE=1 SV=2
394	1304	A4Q9F0|TTLL7_MOUSE	30.34	1	1	0		105501	Tubulin polyglutamylase TTLL7 OS=Mus musculus OX=10090 GN=Ttll7 PE=1 SV=1
396	2366	Q8JZZ7|AGRL2_MOUSE	30.34	0	1	0		166577	Adhesion G protein-coupled receptor L2 OS=Mus musculus OX=10090 GN=Adgrl2 PE=1 SV=3
402	990	Q80XL6|ACD11_MOUSE	30.34	1	1	0		87366	Acyl-CoA dehydrogenase family member 11 OS=Mus musculus OX=10090 GN=Acad11 PE=1 SV=2
424	2250	P16056|MET_MOUSE	30.34	0	1	0		153548	Hepatocyte growth factor receptor OS=Mus musculus OX=10090 GN=Met PE=1 SV=1
443	1141	A4Q9F4|TTL11_MOUSE	30.34	1	1	0		82361	Tubulin polyglutamylase TTLL11 OS=Mus musculus OX=10090 GN=Ttll11 PE=1 SV=1
448	3215	Q80TS3|AGRL3_MOUSE	30.34	0	1	0		171079	Adhesion G protein-coupled receptor L3 OS=Mus musculus OX=10090 GN=Adgrl3 PE=1 SV=3
1042	2876	P42859|HD_MOUSE	30.28	0	2	0		344689	Huntingtin OS=Mus musculus OX=10090 GN=Htt PE=1 SV=2
576	2121	Q6VNB8|WDFY3_MOUSE	30.27	0	2	1		392339	WD repeat and FYVE domain-containing protein 3 OS=Mus musculus OX=10090 GN=Wdfy3 PE=1 SV=1
5188	461	Q61646|HPT_MOUSE	30.25	3	1	1		38752	Haptoglobin OS=Mus musculus OX=10090 GN=Hp PE=1 SV=1
1908	1167	Q7TNF8|RIMB1_MOUSE	29.97	1	2	2		199927	Peripheral-type benzodiazepine receptor-associated protein 1 OS=Mus musculus OX=10090 GN=Tspoap1 PE=2 SV=2
449	3254	Q8CJ27|ASPM_MOUSE	29.96	0	1	0		364218	Abnormal spindle-like microcephaly-associated protein homolog OS=Mus musculus OX=10090 GN=Aspm PE=1 SV=2
539	1112	Q9ERC8|DSCAM_MOUSE	29.96	0	1	0		222267	Down syndrome cell adhesion molecule homolog OS=Mus musculus OX=10090 GN=Dscam PE=1 SV=1
664	1700	E9Q355|CTSG1_MOUSE	29.96	0	1	0		132351	Cation channel sperm-associated protein subunit gamma 1 OS=Mus musculus OX=10090 GN=Catsperg1 PE=2 SV=1
764	495	Q9WVA2|TIM8A_MOUSE	29.96	5	1	0		11042	Mitochondrial import inner membrane translocase subunit Tim8 A OS=Mus musculus OX=10090 GN=Timm8a1 PE=1 SV=1
788	1488	Q811B1|XYLT1_MOUSE	29.96	1	1	0		107298	Xylosyltransferase 1 OS=Mus musculus OX=10090 GN=Xylt1 PE=1 SV=1
791	1641	Q7TSF1|DSG1B_MOUSE	29.96	0	1	0		114454	Desmoglein-1-beta OS=Mus musculus OX=10090 GN=Dsg1b PE=1 SV=1
2157	3831	P11087|CO1A1_MOUSE	29.93	1	2	0		138033	Collagen alpha-1(I) chain OS=Mus musculus OX=10090 GN=Col1a1 PE=1 SV=4
375	819	O08852|PKD1_MOUSE	29.9	0	2	1		466580	Polycystin-1 OS=Mus musculus OX=10090 GN=Pkd1 PE=1 SV=2
3426	448	P70124|SPB5_MOUSE	29.88	2	1	1		42111	Serpin B5 OS=Mus musculus OX=10090 GN=Serpinb5 PE=1 SV=1
1110	961	G5E861|SCLT1_MOUSE	29.57	2	2	2	Deamidation (NQ)	80492	Sodium channel and clathrin linker 1 OS=Mus musculus OX=10090 GN=Sclt1 PE=1 SV=1
547	2980	Q8BNA6|FAT3_MOUSE	29.42	0	1	0		502015	Protocadherin Fat 3 OS=Mus musculus OX=10090 GN=Fat3 PE=1 SV=2
2505	1178	Q8R550|SH3K1_MOUSE	29.42	1	1	0		78170	SH3 domain-containing kinase-binding protein 1 OS=Mus musculus OX=10090 GN=Sh3kbp1 PE=1 SV=1
1284	1033	Q6ZQH8|NU188_MOUSE	29.35	1	2	2	Carbamidomethylation; Oxidation (M)	196694	Nucleoporin NUP188 homolog OS=Mus musculus OX=10090 GN=Nup188 PE=1 SV=2
1131	1418	E9Q5F9|SETD2_MOUSE	29.32	1	2	1		285661	Histone-lysine N-methyltransferase SETD2 OS=Mus musculus OX=10090 GN=Setd2 PE=1 SV=1
393	1207	Q6ZQ11|CHSS1_MOUSE	29.19	1	1	0		91383	Chondroitin sulfate synthase 1 OS=Mus musculus OX=10090 GN=Chsy1 PE=2 SV=2
450	3958	Q8BQ48|CE295_MOUSE	29.19	0	1	0		272777	Centrosomal protein of 295 kDa OS=Mus musculus OX=10090 GN=Cep295 PE=1 SV=3
453	6573	B0V2N1|PTPRS_MOUSE	29.19	0	1	0		211902	Receptor-type tyrosine-protein phosphatase S OS=Mus musculus OX=10090 GN=Ptprs PE=1 SV=1
467	1373	Q8BY46|ZN574_MOUSE	29.19	1	1	0		99461	Zinc finger protein 574 OS=Mus musculus OX=10090 GN=Znf574 PE=1 SV=1
473	2781	Q9WVB4|SLIT3_MOUSE	29.19	0	1	0		167726	Slit homolog 3 protein OS=Mus musculus OX=10090 GN=Slit3 PE=2 SV=2
476	3177	Q9R1B9|SLIT2_MOUSE	29.19	0	1	0		168782	Slit homolog 2 protein OS=Mus musculus OX=10090 GN=Slit2 PE=2 SV=2
492	665	Q9DBX2|PHLP_MOUSE	29.19	2	1	0		34407	Phosducin-like protein OS=Mus musculus OX=10090 GN=Pdcl PE=1 SV=1
494	842	Q9D2Q3|PAAT_MOUSE	29.19	1	1	0		48744	ATPase PAAT OS=Mus musculus OX=10090 GN=Paat PE=2 SV=1
498	992	Q99P91|GPNMB_MOUSE	29.19	1	1	0		63676	Transmembrane glycoprotein NMB OS=Mus musculus OX=10090 GN=Gpnmb PE=1 SV=2
504	1426	Q5DTK1|CHSS3_MOUSE	29.19	1	1	0		100099	Chondroitin sulfate synthase 3 OS=Mus musculus OX=10090 GN=Chsy3 PE=2 SV=3
505	1433	Q3UZ18|ICE2_MOUSE	29.19	1	1	0		109879	Little elongation complex subunit 2 OS=Mus musculus OX=10090 GN=Ice2 PE=1 SV=2
508	559	O70318|E41L2_MOUSE	29.19	1	1	0		109940	Band 4.1-like protein 2 OS=Mus musculus OX=10090 GN=Epb41l2 PE=1 SV=2
1513	926	Q3UZ39|LRRF1_MOUSE	29.07	3	2	2	Deamidation (NQ)	79249	Leucine-rich repeat flightless-interacting protein 1 OS=Mus musculus OX=10090 GN=Lrrfip1 PE=1 SV=2
356	731	O88738|BIRC6_MOUSE	29.06	0	2	2	Carbamidomethylation; Deamidation (NQ)	532176	Baculoviral IAP repeat-containing protein 6 OS=Mus musculus OX=10090 GN=Birc6 PE=1 SV=2
977	956	Q6ZPJ0|TEX2_MOUSE	29.01	1	2	2		125225	Testis-expressed protein 2 OS=Mus musculus OX=10090 GN=Tex2 PE=1 SV=2
392	601	Q3UWA6|GUC2C_MOUSE	28.89	1	1	0		123232	Heat-stable enterotoxin receptor OS=Mus musculus OX=10090 GN=Gucy2c PE=2 SV=1
1292	1181	Q9D417|FBX24_MOUSE	28.84	2	2	1		65430	F-box only protein 24 OS=Mus musculus OX=10090 GN=Fbxo24 PE=2 SV=1
5190	526	B2RS91|RRN3_MOUSE	28.65	1	1	1		74518	RNA polymerase I-specific transcription initiation factor RRN3 OS=Mus musculus OX=10090 GN=Rrn3 PE=1 SV=1
535	1370	Q8VDD5|MYH9_MOUSE	28.65	1	2	0	Carbamidomethylation; Deamidation (NQ)	226370	Myosin-9 OS=Mus musculus OX=10090 GN=Myh9 PE=1 SV=4
1303	1401	O08638|MYH11_MOUSE	28.65	1	2	0	Carbamidomethylation; Deamidation (NQ)	227026	Myosin-11 OS=Mus musculus OX=10090 GN=Myh11 PE=1 SV=1
1306	1562	Q61879|MYH10_MOUSE	28.65	1	2	0	Carbamidomethylation; Deamidation (NQ)	228994	Myosin-10 OS=Mus musculus OX=10090 GN=Myh10 PE=1 SV=2
1111	962	Q62234|MYOM1_MOUSE	28.62	1	2	1		185463	Myomesin-1 OS=Mus musculus OX=10090 GN=Myom1 PE=1 SV=2
1346	2506	Q9CPW0|CNTP2_MOUSE	28.55	1	2	0		148197	Contactin-associated protein-like 2 OS=Mus musculus OX=10090 GN=Cntnap2 PE=1 SV=2
658	809	Q6ZQ93|UBP34_MOUSE	28.46	0	2	1		408216	Ubiquitin carboxyl-terminal hydrolase 34 OS=Mus musculus OX=10090 GN=Usp34 PE=1 SV=3
257	2092	Q6ZWQ0|SYNE2_MOUSE	28.42	0	1	0		782738	Nesprin-2 OS=Mus musculus OX=10090 GN=Syne2 PE=1 SV=2
1496	513	Q5M8S2|PRS46_MOUSE	28.42	2	1	0		35185	Serine protease 46 OS=Mus musculus OX=10090 GN=Prss46 PE=1 SV=2
1867	517	P46471|PRS7_MOUSE	28.42	1	1	0		48648	26S proteasome regulatory subunit 7 OS=Mus musculus OX=10090 GN=Psmc2 PE=1 SV=5
1868	531	Q9JHJ7|TEST_MOUSE	28.42	2	1	0		36175	Testisin OS=Mus musculus OX=10090 GN=Prss21 PE=1 SV=2
1870	548	P23578|ACRO_MOUSE	28.42	1	1	0		48929	Acrosin OS=Mus musculus OX=10090 GN=Acr PE=1 SV=1
1871	574	Q91Y47|FA11_MOUSE	28.42	1	1	0		69789	Coagulation factor XI OS=Mus musculus OX=10090 GN=F11 PE=2 SV=2
1230	3630	Q8VHE6|DYH5_MOUSE	28.28	0	1	0		527563	Dynein heavy chain 5 axonemal OS=Mus musculus OX=10090 GN=Dnah5 PE=1 SV=2
3514	1448	Q9R0C8|VAV3_MOUSE	28.28	1	1	0		97968	Guanine nucleotide exchange factor VAV3 OS=Mus musculus OX=10090 GN=Vav3 PE=1 SV=2
3596	2138	Q6GQT9|NOMO1_MOUSE	28.28	0	1	0		133420	Nodal modulator 1 OS=Mus musculus OX=10090 GN=Nomo1 PE=1 SV=1
698	453	Q14BI7|TDRD9_MOUSE	28.21	1	1	1	Deamidation (NQ)	155980	ATP-dependent RNA helicase TDRD9 OS=Mus musculus OX=10090 GN=Tdrd9 PE=1 SV=3
1371	3090	Q80U72|SCRIB_MOUSE	28.15	1	2	1		174058	Protein scribble homolog OS=Mus musculus OX=10090 GN=Scrib PE=1 SV=2
3598	2155	O35206|COFA1_MOUSE	28.09	1	2	1		140472	Collagen alpha-1(XV) chain OS=Mus musculus OX=10090 GN=Col15a1 PE=1 SV=2
1498	600	Q9D979|CQ064_MOUSE	28.05	2	1	0		27118	Uncharacterized protein C17orf64 homolog OS=Mus musculus OX=10090 PE=2 SV=3
1040	2779	Q61245|COBA1_MOUSE	28	1	2	1		181031	Collagen alpha-1(XI) chain OS=Mus musculus OX=10090 GN=Col11a1 PE=1 SV=2
2458	597	P05064|ALDOA_MOUSE	27.85	2	1	1		39356	Fructose-bisphosphate aldolase A OS=Mus musculus OX=10090 GN=Aldoa PE=1 SV=2
2486	965	Q99NF2|NSMF_MOUSE	27.66	1	1	0		60294	NMDA receptor synaptonuclear signaling and neuronal migration factor OS=Mus musculus OX=10090 GN=Nsmf PE=1 SV=1
882	489	A2AQH4|BCORL_MOUSE	27.53	1	2	2	Carbamidomethylation; Deamidation (NQ)	190486	BCL-6 corepressor-like protein 1 OS=Mus musculus OX=10090 GN=Bcorl1 PE=2 SV=1
602	1111	Q69ZW3|EHBP1_MOUSE	27.48	3	2	2	Carbamidomethylation; Deamidation (NQ)	139104	EH domain-binding protein 1 OS=Mus musculus OX=10090 GN=Ehbp1 PE=1 SV=3
1961	1814	Q8CDL9|CCD87_MOUSE	27.47	2	2	1		98467	Coiled-coil domain-containing protein 87 OS=Mus musculus OX=10090 GN=Ccdc87 PE=1 SV=2
3502	1397	P97484|LIRB3_MOUSE	27.33	1	1	0		93054	Leukocyte immunoglobulin-like receptor subfamily B member 3 OS=Mus musculus OX=10090 GN=Lilrb3 PE=1 SV=1
657	1106	Q8C0T5|SI1L1_MOUSE	27.24	4	2	2	Carbamidomethylation; Deamidation (NQ); Oxidation (M)	197030	Signal-induced proliferation-associated 1-like protein 1 OS=Mus musculus OX=10090 GN=Sipa1l1 PE=1 SV=2
1108	490	D3YYU8|OBSL1_MOUSE	27.23	0	1	0		197935	Obscurin-like protein 1 OS=Mus musculus OX=10090 GN=Obsl1 PE=1 SV=1
3427	373	Q6NS57|MABP1_MOUSE	27.06	1	1	1		162891	Mitogen-activated protein kinase-binding protein 1 OS=Mus musculus OX=10090 GN=Mapkbp1 PE=1 SV=1
2562	1796	Q91Y44|BRDT_MOUSE	27.03	1	2	1		107255	Bromodomain testis-specific protein OS=Mus musculus OX=10090 GN=Brdt PE=1 SV=3
677	2394	Q9R016|BIR1E_MOUSE	26.93	0	1	0		159838	Baculoviral IAP repeat-containing protein 1e OS=Mus musculus OX=10090 GN=Naip5 PE=1 SV=3
903	2509	Q9JIB3|BIR1G_MOUSE	26.93	0	1	0		159663	Baculoviral IAP repeat-containing protein 1g OS=Mus musculus OX=10090 GN=Naip7 PE=4 SV=1
1932	1490	Q8CAS9|PARP9_MOUSE	26.93	1	1	0		96659	Protein mono-ADP-ribosyltransferase PARP9 OS=Mus musculus OX=10090 GN=Parp9 PE=1 SV=2
2079	2834	Q80TR1|AGRL1_MOUSE	26.93	0	1	0		161685	Adhesion G protein-coupled receptor L1 OS=Mus musculus OX=10090 GN=Adgrl1 PE=1 SV=2
2331	5657	E9PX95|ABCAH_MOUSE	26.93	0	1	0		196018	ATP-binding cassette sub-family A member 17 OS=Mus musculus OX=10090 GN=Abca17 PE=1 SV=1
3430	443	Q9ERE2|KRT81_MOUSE	26.88	2	1	0	Deamidation (NQ)	52863	Keratin type II cuticular Hb1 OS=Mus musculus OX=10090 GN=Krt81 PE=2 SV=2
3430	444	P97861|KRT86_MOUSE	26.88	2	1	0	Deamidation (NQ)	53251	Keratin type II cuticular Hb6 OS=Mus musculus OX=10090 GN=Krt86 PE=2 SV=2
439	900	Q8R4U7|LUZP1_MOUSE	26.83	1	2	1		119311	Leucine zipper protein 1 OS=Mus musculus OX=10090 GN=Luzp1 PE=1 SV=2
501	530	Q9WTX8|MD1L1_MOUSE	26.81	1	1	0		83541	Mitotic spindle assembly checkpoint protein MAD1 OS=Mus musculus OX=10090 GN=Mad1l1 PE=1 SV=1
689	652	Q9D2F7|P210L_MOUSE	26.81	0	1	0		208698	Nuclear pore membrane glycoprotein 210-like OS=Mus musculus OX=10090 GN=Nup210l PE=1 SV=2
2453	511	Q8VCE9|PKHH3_MOUSE	26.8	1	1	1		85842	Pleckstrin homology domain-containing family H member 3 OS=Mus musculus OX=10090 GN=Plekhh3 PE=2 SV=1
767	560	O35379|MRP1_MOUSE	26.71	1	1	1	Carbamidomethylation	171184	Multidrug resistance-associated protein 1 OS=Mus musculus OX=10090 GN=Abcc1 PE=1 SV=1
3429	546	Q5F201|CFA52_MOUSE	26.71	2	1	1		68240	Cilia- and flagella-associated protein 52 OS=Mus musculus OX=10090 GN=Cfap52 PE=1 SV=1
1264	388	Q8C547|HTR5B_MOUSE	26.6	0	1	1		224318	HEAT repeat-containing protein 5B OS=Mus musculus OX=10090 GN=Heatr5b PE=1 SV=3
2520	1424	Q7TME0|PLPR4_MOUSE	26.59	2	2	1		83290	Phospholipid phosphatase-related protein type 4 OS=Mus musculus OX=10090 GN=Plppr4 PE=1 SV=2
1132	1596	E9Q7E2|ARID2_MOUSE	26.55	1	2	1		195987	AT-rich interactive domain-containing protein 2 OS=Mus musculus OX=10090 GN=Arid2 PE=1 SV=1
1494	496	P01724|LV1B_MOUSE	26.54	26	1	1	Deamidation (NQ)	13479	Ig lambda-1 chain V regions MOPC 104E/RPC20/J558/S104 OS=Mus musculus OX=10090 PE=1 SV=1
1271	635	A2AHJ4|BRWD3_MOUSE	26.52	0	1	1		202940	Bromodomain and WD repeat-containing protein 3 OS=Mus musculus OX=10090 GN=Brwd3 PE=1 SV=1
384	2264	Q69Z23|DYH17_MOUSE	26.5	0	2	1		511609	Dynein heavy chain 17 axonemal OS=Mus musculus OX=10090 GN=Dnah17 PE=1 SV=2
565	861	Q3UHD9|AGAP2_MOUSE	26.47	2	2	2	Deamidation (NQ); Oxidation (M)	124510	Arf-GAP with GTPase ANK repeat and PH domain-containing protein 2 OS=Mus musculus OX=10090 GN=Agap2 PE=1 SV=1
1507	798	Q80Y81|RNZ2_MOUSE	26.35	2	2	2	Carbamidomethylation; Deamidation (NQ)	92719	Zinc phosphodiesterase ELAC protein 2 OS=Mus musculus OX=10090 GN=Elac2 PE=1 SV=1
1956	1770	Q69ZN7|MYOF_MOUSE	26.28	1	2	1		233322	Myoferlin OS=Mus musculus OX=10090 GN=Myof PE=1 SV=2
2142	3673	Q9ESF1|OTOF_MOUSE	26.27	0	1	0		227031	Otoferlin OS=Mus musculus OX=10090 GN=Otof PE=1 SV=1
2561	1789	P53569|CEBPZ_MOUSE	26.27	0	1	0		120262	CCAAT/enhancer-binding protein zeta OS=Mus musculus OX=10090 GN=Cebpz PE=1 SV=2
2786	920	Q6P5E4|UGGG1_MOUSE	26.27	0	1	0		176433	UDP-glucose:glycoprotein glucosyltransferase 1 OS=Mus musculus OX=10090 GN=Uggt1 PE=1 SV=4
964	662	Q9CWR2|SMYD3_MOUSE	26.24	2	1	1	Deamidation (NQ)	49126	Histone-lysine N-methyltransferase SMYD3 OS=Mus musculus OX=10090 GN=Smyd3 PE=2 SV=1
3487	1208	Q3UHF7|ZEP2_MOUSE	26.18	1	2	2		266702	Transcription factor HIVEP2 OS=Mus musculus OX=10090 GN=Hivep2 PE=1 SV=1
989	1340	P23818|GRIA1_MOUSE	26.09	1	1	0		101569	Glutamate receptor 1 OS=Mus musculus OX=10090 GN=Gria1 PE=1 SV=1
1138	1810	Q9D565|WDR64_MOUSE	26.09	0	1	0		123893	WD repeat-containing protein 64 OS=Mus musculus OX=10090 GN=Wdr64 PE=2 SV=2
1289	795	Q8R5C8|ZMY11_MOUSE	26.09	1	1	0		70838	Zinc finger MYND domain-containing protein 11 OS=Mus musculus OX=10090 GN=Zmynd11 PE=1 SV=2
1499	564	P01795|HVM26_MOUSE	26.09	3	1	0		16219	Ig heavy chain V region M167 OS=Mus musculus OX=10090 PE=1 SV=1
1547	1515	Q9R0A1|CLCN2_MOUSE	26.09	1	1	0		99447	Chloride channel protein 2 OS=Mus musculus OX=10090 GN=Clcn2 PE=1 SV=2
1666	1573	Q6I6G8|HECW2_MOUSE	26.09	0	1	0		176234	E3 ubiquitin-protein ligase HECW2 OS=Mus musculus OX=10090 GN=Hecw2 PE=1 SV=1
2032	2476	Q769J6|ATS13_MOUSE	26.09	0	1	0		155356	A disintegrin and metalloproteinase with thrombospondin motifs 13 OS=Mus musculus OX=10090 GN=Adamts13 PE=1 SV=1
789	1520	Q80UK8|INT2_MOUSE	26.03	1	2	0		133515	Integrator complex subunit 2 OS=Mus musculus OX=10090 GN=Ints2 PE=1 SV=2
2539	1604	P49290|PERE_MOUSE	25.97	3	2	1	Deamidation (NQ)	81380	Eosinophil peroxidase OS=Mus musculus OX=10090 GN=Epx PE=1 SV=2
762	439	Q810T2|CCNB3_MOUSE	25.89	1	1	1		158968	G2/mitotic-specific cyclin-B3 OS=Mus musculus OX=10090 GN=Ccnb3 PE=1 SV=2
1122	1230	Q6RHW0|K1C9_MOUSE	25.87	1	1	0		72495	Keratin type I cytoskeletal 9 OS=Mus musculus OX=10090 GN=Krt9 PE=1 SV=3
3437	610	Q69ZR2|HECD1_MOUSE	25.86	0	1	1	Oxidation (M)	290085	E3 ubiquitin-protein ligase HECTD1 OS=Mus musculus OX=10090 GN=Hectd1 PE=1 SV=2
1269	612	Q8C4J0|CCD60_MOUSE	25.72	1	1	0		62969	Coiled-coil domain-containing protein 60 OS=Mus musculus OX=10090 GN=Ccdc60 PE=2 SV=1
1514	935	P97499|TEP1_MOUSE	25.68	0	1	0	Deamidation (NQ)	291458	Telomerase protein component 1 OS=Mus musculus OX=10090 GN=Tep1 PE=1 SV=1
1105	782	E9PV87|TALD3_MOUSE	25.65	0	1	0		166720	Protein TALPID3 OS=Mus musculus OX=10090 GN=Talpid3 PE=1 SV=1
334	1048	E9Q5C9|NOLC1_MOUSE	25.65	1	1	0		73698	Nucleolar and coiled-body phosphoprotein 1 OS=Mus musculus OX=10090 GN=Nolc1 PE=1 SV=1
354	699	O35627|NR1I3_MOUSE	25.65	1	1	0		40913	Nuclear receptor subfamily 1 group I member 3 OS=Mus musculus OX=10090 GN=Nr1i3 PE=1 SV=2
395	1579	Q8R3C6|RBM19_MOUSE	25.65	1	1	0		106083	Probable RNA-binding protein 19 OS=Mus musculus OX=10090 GN=Rbm19 PE=1 SV=1
1436	4167	Q2PZL6|FAT4_MOUSE	25.62	0	1	0		540322	Protocadherin Fat 4 OS=Mus musculus OX=10090 GN=Fat4 PE=1 SV=2
1562	1811	Q9R0Z9|RHG07_MOUSE	25.62	0	1	0		123367	Rho GTPase-activating protein 7 OS=Mus musculus OX=10090 GN=Dlc1 PE=1 SV=2
1658	2987	E9Q286|ICE1_MOUSE	25.62	0	1	0		242251	Little elongation complex subunit 1 OS=Mus musculus OX=10090 GN=Ice1 PE=1 SV=1
2524	1453	P35761|TTK_MOUSE	25.62	1	1	0		96211	Dual specificity protein kinase TTK OS=Mus musculus OX=10090 GN=Ttk PE=1 SV=1
3484	1195	Q08274|DMWD_MOUSE	25.62	1	1	0		69816	Dystrophia myotonica WD repeat-containing protein OS=Mus musculus OX=10090 GN=Dmwd PE=1 SV=3
3501	1399	Q80U70|SUZ12_MOUSE	25.62	1	1	0		83026	Polycomb protein Suz12 OS=Mus musculus OX=10090 GN=Suz12 PE=1 SV=2
962	557	Q5DTU0|AF1L2_MOUSE	25.61	1	1	0		92175	Actin filament-associated protein 1-like 2 OS=Mus musculus OX=10090 GN=Afap1l2 PE=1 SV=2
980	996	B2RWS6|EP300_MOUSE	25.61	0	1	0		263302	Histone acetyltransferase p300 OS=Mus musculus OX=10090 GN=Ep300 PE=1 SV=2
1100	467	P11499|HS90B_MOUSE	25.61	1	1	0		83281	Heat shock protein HSP 90-beta OS=Mus musculus OX=10090 GN=Hsp90ab1 PE=1 SV=3
2464	633	P48986|NDF6_MOUSE	25.61	2	1	0		38644	Neurogenic differentiation factor 6 OS=Mus musculus OX=10090 GN=Neurod6 PE=2 SV=1
2493	1090	P45481|CBP_MOUSE	25.61	0	1	0		265491	Histone lysine acetyltransferase CREBBP OS=Mus musculus OX=10090 GN=Crebbp PE=1 SV=3
1311	1686	B1AWL2|ZN462_MOUSE	25.59	1	2	1	Deamidation (NQ)	282711	Zinc finger protein 462 OS=Mus musculus OX=10090 GN=Znf462 PE=1 SV=1
1935	1530	Q6A025|PPR26_MOUSE	25.57	2	2	2		124934	Protein phosphatase 1 regulatory subunit 26 OS=Mus musculus OX=10090 GN=Ppp1r26 PE=2 SV=2
1509	822	P16372|ZFP58_MOUSE	25.53	2	1	1	Deamidation (NQ)	57232	Zinc finger protein 58 OS=Mus musculus OX=10090 GN=Zfp58 PE=2 SV=2
804	2305	P0C6F1|DYH2_MOUSE	25.44	0	2	1		511569	Dynein heavy chain 2 axonemal OS=Mus musculus OX=10090 GN=Dnah2 PE=1 SV=1
1500	603	Q3TZZ7|ESYT2_MOUSE	25.3	1	1	1		94139	Extended synaptotagmin-2 OS=Mus musculus OX=10090 GN=Esyt2 PE=1 SV=1
878	1357	Q69Z37|SAM9L_MOUSE	25.17	1	2	2	Carbamidomethylation	180202	Sterile alpha motif domain-containing protein 9-like OS=Mus musculus OX=10090 GN=Samd9l PE=1 SV=2
2454	538	Q8BZQ2|CRLD2_MOUSE	25.16	2	1	1		55432	Cysteine-rich secretory protein LCCL domain-containing 2 OS=Mus musculus OX=10090 GN=Crispld2 PE=1 SV=1
1319	1841	Q8CJF7|ELYS_MOUSE	25.01	1	2	2	Oxidation (M)	247644	Protein ELYS OS=Mus musculus OX=10090 GN=Ahctf1 PE=1 SV=1
218	1702	Q6ZWR6|SYNE1_MOUSE	24.97	0	2	1	Deamidation (NQ)	1009946	Nesprin-1 OS=Mus musculus OX=10090 GN=Syne1 PE=1 SV=2
630	2846	Q91XQ0|DYH8_MOUSE	24.86	0	1	0		541244	Dynein heavy chain 8 axonemal OS=Mus musculus OX=10090 GN=Dnah8 PE=1 SV=2
832	5121	Q2VIS4|FILA2_MOUSE	24.86	0	1	0		251369	Filaggrin-2 OS=Mus musculus OX=10090 GN=Flg2 PE=1 SV=2
922	455	Q8C6S9|CFA54_MOUSE	24.86	0	1	0		353760	Cilia- and flagella-associated protein 54 OS=Mus musculus OX=10090 GN=Cfap54 PE=2 SV=4
3485	1222	Q8K0Q5|RHG18_MOUSE	24.86	1	1	0		74930	Rho GTPase-activating protein 18 OS=Mus musculus OX=10090 GN=Arhgap18 PE=1 SV=1
3662	1773	Q00519|XDH_MOUSE	24.86	0	1	0		146562	Xanthine dehydrogenase/oxidase OS=Mus musculus OX=10090 GN=Xdh PE=1 SV=5
289	626	Q8K4G1|LTBP4_MOUSE	24.84	0	1	0		178641	Latent-transforming growth factor beta-binding protein 4 OS=Mus musculus OX=10090 GN=Ltbp4 PE=1 SV=2
605	1121	P97929|BRCA2_MOUSE	24.81	2	2	2		370666	Breast cancer type 2 susceptibility protein homolog OS=Mus musculus OX=10090 GN=Brca2 PE=1 SV=2
792	1617	Q5SX40|MYH1_MOUSE	24.7	1	2	1		223340	Myosin-1 OS=Mus musculus OX=10090 GN=Myh1 PE=1 SV=1
1025	2364	Q80UW5|MRCKG_MOUSE	24.68	1	2	2	Deamidation (NQ)	172146	Serine/threonine-protein kinase MRCK gamma OS=Mus musculus OX=10090 GN=Cdc42bpg PE=1 SV=2
1002	1682	B1AVD1|XPP2_MOUSE	24.65	2	2	1		76434	Xaa-Pro aminopeptidase 2 OS=Mus musculus OX=10090 GN=Xpnpep2 PE=1 SV=1
1950	1699	Q501J6|DDX17_MOUSE	24.65	3	2	1		72400	Probable ATP-dependent RNA helicase DDX17 OS=Mus musculus OX=10090 GN=Ddx17 PE=1 SV=1
1873	683	P59598|ASXL1_MOUSE	24.54	1	1	1		162674	Polycomb group protein ASXL1 OS=Mus musculus OX=10090 GN=Asxl1 PE=1 SV=1
300	4345	Q8VHN7|AGRV1_MOUSE	24.45	0	1	0		687469	Adhesion G-protein coupled receptor V1 OS=Mus musculus OX=10090 GN=Adgrv1 PE=1 SV=1
340	3472	Q571C7|BDP1_MOUSE	24.45	0	1	0		270787	Transcription factor TFIIIB component B'' homolog OS=Mus musculus OX=10090 GN=Bdp1 PE=2 SV=2
363	2344	Q9Z1K7|APCL_MOUSE	24.45	0	1	0		243137	Adenomatous polyposis coli protein 2 OS=Mus musculus OX=10090 GN=Apc2 PE=1 SV=1
446	2030	Q6NZP1|ZRAB3_MOUSE	24.45	0	1	0		120896	DNA annealing helicase and endonuclease ZRANB3 OS=Mus musculus OX=10090 GN=Zranb3 PE=1 SV=1
464	1159	Q9R0S2|MMP24_MOUSE	24.45	1	1	0		70460	Matrix metalloproteinase-24 OS=Mus musculus OX=10090 GN=Mmp24 PE=1 SV=2
466	1289	Q8CF93|GLT13_MOUSE	24.45	1	1	0		63983	Polypeptide N-acetylgalactosaminyltransferase 13 OS=Mus musculus OX=10090 GN=Galnt13 PE=2 SV=1
469	1440	Q91ZS8|RED1_MOUSE	24.45	1	1	0		78001	Double-stranded RNA-specific editase 1 OS=Mus musculus OX=10090 GN=Adarb1 PE=1 SV=1
480	9423	Q99NH0|ANR17_MOUSE	24.45	0	1	0		274211	Ankyrin repeat domain-containing protein 17 OS=Mus musculus OX=10090 GN=Ankrd17 PE=1 SV=2
495	876	Q91YT8|CSCL1_MOUSE	24.41	1	1	1		91860	CSC1-like protein 1 OS=Mus musculus OX=10090 GN=Tmem63a PE=1 SV=1
5191	670	Q9JK88|SPI2_MOUSE	24.4	2	1	1		45776	Serpin I2 OS=Mus musculus OX=10090 GN=Serpini2 PE=1 SV=1
3435	658	O89032|SPD2A_MOUSE	24.32	1	1	1	Oxidation (M)	124201	SH3 and PX domain-containing protein 2A OS=Mus musculus OX=10090 GN=Sh3pxd2a PE=1 SV=2
946	4077	Q62261|SPTB2_MOUSE	24.32	0	1	0		274221	Spectrin beta chain non-erythrocytic 1 OS=Mus musculus OX=10090 GN=Sptbn1 PE=1 SV=2
1317	1795	Q5SUS0|FBW10_MOUSE	24.32	0	1	0		117691	F-box/WD repeat-containing protein 10 OS=Mus musculus OX=10090 GN=Fbxw10 PE=2 SV=1
1686	3678	Q9Z180|SETBP_MOUSE	24.32	0	1	0		173076	SET-binding protein OS=Mus musculus OX=10090 GN=Setbp1 PE=1 SV=4
1937	1531	Q80XQ2|TBCD5_MOUSE	24.32	1	1	0		91837	TBC1 domain family member 5 OS=Mus musculus OX=10090 GN=Tbc1d5 PE=1 SV=2
2511	1249	Q9D5E4|DRC3_MOUSE	24.32	1	1	0		60828	Dynein regulatory complex subunit 3 OS=Mus musculus OX=10090 GN=Drc3 PE=1 SV=1
2514	1334	A6H6A4|LRIQ4_MOUSE	24.32	1	1	0		68010	Leucine-rich repeat and IQ domain-containing protein 4 OS=Mus musculus OX=10090 GN=Lrriq4 PE=2 SV=1
2603	1950	Q9ESC8|AFF4_MOUSE	24.32	0	1	0		126639	AF4/FMR2 family member 4 OS=Mus musculus OX=10090 GN=Aff4 PE=1 SV=1
2688	2574	Q60751|IGF1R_MOUSE	24.32	0	1	0		155788	Insulin-like growth factor 1 receptor OS=Mus musculus OX=10090 GN=Igf1r PE=1 SV=3
3464	1046	P30987|TA2R_MOUSE	24.32	1	1	0		37098	Thromboxane A2 receptor OS=Mus musculus OX=10090 GN=Tbxa2r PE=1 SV=1
3466	1075	Q8VIH9|UR2R_MOUSE	24.32	1	1	0		42523	Urotensin-2 receptor OS=Mus musculus OX=10090 GN=Uts2r PE=2 SV=1
3482	1234	Q8R123|FAD1_MOUSE	24.32	1	1	0		54767	FAD synthase OS=Mus musculus OX=10090 GN=Flad1 PE=1 SV=1
3595	2062	Q69Z89|RADIL_MOUSE	24.32	0	1	0		120355	Ras-associating and dilute domain-containing protein OS=Mus musculus OX=10090 GN=Radil PE=1 SV=2
3619	2329	Q8BMI0|FBX38_MOUSE	24.32	0	1	0		133928	F-box only protein 38 OS=Mus musculus OX=10090 GN=Fbxo38 PE=1 SV=1
1869	540	Q9WV80|SNX1_MOUSE	24.19	2	1	1		58952	Sorting nexin-1 OS=Mus musculus OX=10090 GN=Snx1 PE=1 SV=1
2047	2695	Q6AXC6|DDX11_MOUSE	24.11	1	2	0		101968	ATP-dependent DNA helicase DDX11 OS=Mus musculus OX=10090 GN=Ddx11 PE=1 SV=2
1104	643	Q91ZB0|ALPK2_MOUSE	24.08	1	1	1	Deamidation (NQ)	233296	Alpha-protein kinase 2 OS=Mus musculus OX=10090 GN=Alpk2 PE=2 SV=3
2468	690	E9PVB5|TTC17_MOUSE	24.02	1	1	1		135521	Tetratricopeptide repeat protein 17 OS=Mus musculus OX=10090 GN=Ttc17 PE=1 SV=1
1309	1660	O88491|NSD1_MOUSE	23.98	1	2	2		284082	Histone-lysine N-methyltransferase H3 lysine-36 and H4 lysine-20 specific OS=Mus musculus OX=10090 GN=Nsd1 PE=1 SV=1
1133	1454	Q6R0H6|ALEX_MOUSE	23.93	3	2	2	Deamidation (NQ)	79084	Protein ALEX OS=Mus musculus OX=10090 GN=Gnas PE=2 SV=1
1107	839	Q8BPN8|DMXL2_MOUSE	23.86	0	1	1		338209	DmX-like protein 2 OS=Mus musculus OX=10090 GN=Dmxl2 PE=1 SV=3
3440	586	A2ALU4|SHRM2_MOUSE	23.72	1	1	1		164703	Protein Shroom2 OS=Mus musculus OX=10090 GN=Shroom2 PE=1 SV=1
2476	875	P55096|ABCD3_MOUSE	23.69	1	1	1	Oxidation (M)	75475	ATP-binding cassette sub-family D member 3 OS=Mus musculus OX=10090 GN=Abcd3 PE=1 SV=2
2645	2420	Q6DFV6|FN3C1_MOUSE	23.68	1	2	2	Carbamidomethylation; Deamidation (NQ)	149712	Fibronectin type III domain containing protein 3C1 OS=Mus musculus OX=10090 GN=Fndc3c1 PE=2 SV=1
969	710	P54265|DMPK_MOUSE	23.63	1	1	1	Deamidation (NQ)	69602	Myotonin-protein kinase OS=Mus musculus OX=10090 GN=Dmpk PE=1 SV=1
5200	943	B1AZI6|THOC2_MOUSE	23.56	1	1	1		182772	THO complex subunit 2 OS=Mus musculus OX=10090 GN=Thoc2 PE=1 SV=1
628	2360	E9QAM5|HELZ2_MOUSE	23.54	0	1	0		331563	Helicase with zinc finger domain 2 OS=Mus musculus OX=10090 GN=Helz2 PE=1 SV=1
686	3568	E9Q2M9|WDFY4_MOUSE	23.54	0	1	0		354331	WD repeat- and FYVE domain-containing protein 4 OS=Mus musculus OX=10090 GN=Wdfy4 PE=1 SV=2
1141	1847	O35902|DSG3_MOUSE	23.54	1	1	0		107889	Desmoglein-3 OS=Mus musculus OX=10090 GN=Dsg3 PE=2 SV=1
1721	2181	Q9ESE1|LRBA_MOUSE	23.54	0	1	0		317062	Lipopolysaccharide-responsive and beige-like anchor protein OS=Mus musculus OX=10090 GN=Lrba PE=1 SV=1
1949	1696	Q11011|PSA_MOUSE	23.54	1	1	0		103325	Puromycin-sensitive aminopeptidase OS=Mus musculus OX=10090 GN=Npepps PE=1 SV=2
2237	4760	Q61194|P3C2A_MOUSE	23.54	0	1	0		190757	Phosphatidylinositol 4-phosphate 3-kinase C2 domain-containing subunit alpha OS=Mus musculus OX=10090 GN=Pik3c2a PE=1 SV=2
2508	1202	Q3USF0|B3GN6_MOUSE	23.54	1	1	0		43951	Acetylgalactosaminyl-O-glycosyl-glycoprotein beta-1 3-N-acetylglucosaminyltransferase OS=Mus musculus OX=10090 GN=B3gnt6 PE=2 SV=2
2608	2087	Q8R3P9|SLF1_MOUSE	23.54	0	1	0		121004	SMC5-SMC6 complex localization factor protein 1 OS=Mus musculus OX=10090 GN=Slf1 PE=1 SV=3
2644	2377	Q3TES0|IQEC3_MOUSE	23.54	0	1	0		129119	IQ motif and SEC7 domain-containing protein 3 OS=Mus musculus OX=10090 GN=Iqsec3 PE=1 SV=1
673	2230	Q61315|APC_MOUSE	23.52	1	2	2	Deamidation (NQ)	311089	Adenomatous polyposis coli protein OS=Mus musculus OX=10090 GN=Apc PE=1 SV=1
1275	644	Q99J39|DCMC_MOUSE	23.52	2	1	1	Oxidation (M)	54736	Malonyl-CoA decarboxylase mitochondrial OS=Mus musculus OX=10090 GN=Mlycd PE=1 SV=1
5192	722	Q8CGP1|H2B1K_MOUSE	23.38	7	1	1		13920	Histone H2B type 1-K OS=Mus musculus OX=10090 GN=H2bc12 PE=1 SV=3
5192	721	P10853|H2B1F_MOUSE	23.38	7	1	1		13936	Histone H2B type 1-F/J/L OS=Mus musculus OX=10090 GN=H2bc7 PE=1 SV=2
5192	720	Q64525|H2B2B_MOUSE	23.38	7	1	1		13920	Histone H2B type 2-B OS=Mus musculus OX=10090 GN=Hist2h2bb PE=1 SV=3
5192	719	Q9D2U9|H2B3A_MOUSE	23.38	7	1	1		13994	Histone H2B type 3-A OS=Mus musculus OX=10090 GN=Hist3h2ba PE=1 SV=3
5192	718	Q64478|H2B1H_MOUSE	23.38	7	1	1		13920	Histone H2B type 1-H OS=Mus musculus OX=10090 GN=Hist1h2bh PE=1 SV=3
5192	717	Q8CGP2|H2B1P_MOUSE	23.38	7	1	1		13992	Histone H2B type 1-P OS=Mus musculus OX=10090 GN=Hist1h2bp PE=1 SV=3
5192	716	Q64475|H2B1B_MOUSE	23.38	7	1	1		13952	Histone H2B type 1-B OS=Mus musculus OX=10090 GN=Hist1h2bb PE=1 SV=3
5192	715	Q6ZWY9|H2B1C_MOUSE	23.38	7	1	1		13906	Histone H2B type 1-C/E/G OS=Mus musculus OX=10090 GN=H2bc4 PE=1 SV=3
5192	714	P10854|H2B1M_MOUSE	23.38	7	1	1		13936	Histone H2B type 1-M OS=Mus musculus OX=10090 GN=H2bc14 PE=1 SV=2
5192	713	Q64524|H2B2E_MOUSE	23.38	7	1	1		13993	Histone H2B type 2-E OS=Mus musculus OX=10090 GN=Hist2h2be PE=1 SV=3
5192	712	Q8CGP0|H2B3B_MOUSE	23.38	7	1	1		13908	Histone H2B type 3-B OS=Mus musculus OX=10090 GN=Hist3h2bb PE=1 SV=3
5192	723	P70696|H2B1A_MOUSE	23.38	7	1	1		14237	Histone H2B type 1-A OS=Mus musculus OX=10090 GN=H2bc1 PE=1 SV=3
712	889	A2CG49|KALRN_MOUSE	23.37	0	1	1		337000	Kalirin OS=Mus musculus OX=10090 GN=Kalrn PE=1 SV=1
1877	759	Q921L5|COG2_MOUSE	23.36	2	1	1		82040	Conserved oligomeric Golgi complex subunit 2 OS=Mus musculus OX=10090 GN=Cog2 PE=1 SV=2
596	771	Q6NXK2|ZN532_MOUSE	23.26	1	1	1	Deamidation (NQ)	110949	Zinc finger protein 532 OS=Mus musculus OX=10090 GN=Znf532 PE=1 SV=1
422	1663	Q70FJ1|AKAP9_MOUSE	23.26	0	2	1		436231	A-kinase anchor protein 9 OS=Mus musculus OX=10090 GN=Akap9 PE=1 SV=2
5193	680	Q8JZV4|RBM41_MOUSE	23.25	2	1	1		47515	RNA-binding protein 41 OS=Mus musculus OX=10090 GN=Rbm41 PE=2 SV=1
965	664	Q61464|ZN638_MOUSE	23.22	1	1	1	Deamidation (NQ)	218132	Zinc finger protein 638 OS=Mus musculus OX=10090 GN=Znf638 PE=1 SV=2
653	903	Q6S5J6|KRIT1_MOUSE	23.09	1	1	0		83982	Krev interaction trapped protein 1 OS=Mus musculus OX=10090 GN=Krit1 PE=1 SV=1
776	975	Q9DBS9|OSBL3_MOUSE	23.09	1	1	0		96966	Oxysterol-binding protein-related protein 3 OS=Mus musculus OX=10090 GN=Osbpl3 PE=1 SV=2
783	1298	Q8K4S1|PLCE1_MOUSE	23.09	0	1	0		255045	1-phosphatidylinositol 4 5-bisphosphate phosphodiesterase epsilon-1 OS=Mus musculus OX=10090 GN=Plce1 PE=1 SV=3
867	995	Q8C0T1|FM1AB_MOUSE	23.07	1	1	1		72210	Protein fem-1 homolog A-B OS=Mus musculus OX=10090 GN=Fem1ab PE=2 SV=1
851	584	A6PWD2|FHAD1_MOUSE	23.04	1	1	1		163727	Forkhead-associated domain-containing protein 1 OS=Mus musculus OX=10090 GN=Fhad1 PE=2 SV=1
2483	648	Q8BZ21|KAT6A_MOUSE	23.03	1	1	1	Carbamidomethylation	224916	Histone acetyltransferase KAT6A OS=Mus musculus OX=10090 GN=Kat6a PE=1 SV=2
5197	802	Q8BH70|FBXL4_MOUSE	23.01	1	1	1	Carbamidomethylation	70269	F-box/LRR-repeat protein 4 OS=Mus musculus OX=10090 GN=Fbxl4 PE=1 SV=1
2474	831	Q9DC60|UBIA1_MOUSE	22.92	3	1	1		36684	UbiA prenyltransferase domain-containing protein 1 OS=Mus musculus OX=10090 GN=Ubiad1 PE=2 SV=1
5218	1312	P17427|AP2A2_MOUSE	22.91	1	1	1	Deamidation (NQ)	104016	AP-2 complex subunit alpha-2 OS=Mus musculus OX=10090 GN=Ap2a2 PE=1 SV=2
1874	686	O35691|PININ_MOUSE	22.9	1	1	1		82436	Pinin OS=Mus musculus OX=10090 GN=Pnn PE=1 SV=4
1899	1105	Q9QZS7|NPHN_MOUSE	22.83	0	1	0		136336	Nephrin OS=Mus musculus OX=10090 GN=Nphs1 PE=1 SV=2
1902	1118	Q9DBC0|SELO_MOUSE	22.83	1	1	0		74221	Protein adenylyltransferase SelO mitochondrial OS=Mus musculus OX=10090 GN=Selenoo PE=1 SV=4
607	1241	Q80TN7|NAV3_MOUSE	22.72	0	1	1		252299	Neuron navigator 3 OS=Mus musculus OX=10090 GN=Nav3 PE=1 SV=2
701	555	Q8BG05|ROA3_MOUSE	22.61	2	1	0		39652	Heterogeneous nuclear ribonucleoprotein A3 OS=Mus musculus OX=10090 GN=Hnrnpa3 PE=1 SV=1
707	751	O88569|ROA2_MOUSE	22.61	2	1	0		37403	Heterogeneous nuclear ribonucleoproteins A2/B1 OS=Mus musculus OX=10090 GN=Hnrnpa2b1 PE=1 SV=2
766	528	P49312|ROA1_MOUSE	22.61	2	1	0		34196	Heterogeneous nuclear ribonucleoprotein A1 OS=Mus musculus OX=10090 GN=Hnrnpa1 PE=1 SV=2
772	907	Q9ERG2|STRN3_MOUSE	22.61	1	1	1		87150	Striatin-3 OS=Mus musculus OX=10090 GN=Strn3 PE=1 SV=1
419	878	Q91ZI0|CELR3_MOUSE	22.55	0	1	1		358479	Cadherin EGF LAG seven-pass G-type receptor 3 OS=Mus musculus OX=10090 GN=Celsr3 PE=2 SV=2
462	679	B1AY13|UBP24_MOUSE	22.54	0	1	1		293999	Ubiquitin carboxyl-terminal hydrolase 24 OS=Mus musculus OX=10090 GN=Usp24 PE=1 SV=1
1503	698	Q810U3|NFASC_MOUSE	22.54	1	1	1		137975	Neurofascin OS=Mus musculus OX=10090 GN=Nfasc PE=1 SV=1
1876	744	Q6KAU7|PKHG2_MOUSE	22.52	1	1	1		143376	Pleckstrin homology domain-containing family G member 2 OS=Mus musculus OX=10090 GN=Plekhg2 PE=2 SV=2
5206	1140	Q60631|GRB2_MOUSE	22.47	4	1	1		25238	Growth factor receptor-bound protein 2 OS=Mus musculus OX=10090 GN=Grb2 PE=1 SV=1
1404	3694	O88307|SORL_MOUSE	22.43	0	1	0		247085	Sortilin-related receptor OS=Mus musculus OX=10090 GN=Sorl1 PE=1 SV=3
1523	1145	Q7TQK5|CCD93_MOUSE	22.43	1	1	0		72603	Coiled-coil domain-containing protein 93 OS=Mus musculus OX=10090 GN=Ccdc93 PE=1 SV=1
2563	1621	Q9QX96|SALL2_MOUSE	22.43	0	1	0		104944	Sal-like protein 2 OS=Mus musculus OX=10090 GN=Sall2 PE=1 SV=2
3457	945	Q9ESQ8|NPVF_MOUSE	22.43	3	1	0		21065	Pro-FMRFamide-related neuropeptide VF OS=Mus musculus OX=10090 GN=Npvf PE=2 SV=1
3490	1269	Q8BKZ9|ODPX_MOUSE	22.43	1	1	0		53999	Pyruvate dehydrogenase protein X component mitochondrial OS=Mus musculus OX=10090 GN=Pdhx PE=1 SV=1
3523	1509	Q6IQX8|ZN219_MOUSE	22.43	1	1	0		77796	Zinc finger protein 219 OS=Mus musculus OX=10090 GN=Znf219 PE=1 SV=1
2597	2070	Q8C5W0|CLMN_MOUSE	22.43	0	1	1		117227	Calmin OS=Mus musculus OX=10090 GN=Clmn PE=1 SV=2
5202	892	Q91XM9|DLG2_MOUSE	22.36	1	1	1		94880	Disks large homolog 2 OS=Mus musculus OX=10090 GN=Dlg2 PE=1 SV=2
3444	763	Q8VCK5|KLH20_MOUSE	22.35	2	1	1		67412	Kelch-like protein 20 OS=Mus musculus OX=10090 GN=Klhl20 PE=2 SV=2
2480	919	B2RX14|TUT4_MOUSE	22.32	0	1	1		184648	Terminal uridylyltransferase 4 OS=Mus musculus OX=10090 GN=Tut4 PE=1 SV=2
1505	697	Q69ZK6|JHD2C_MOUSE	22.28	0	1	1		260637	Probable JmjC domain-containing histone demethylation protein 2C OS=Mus musculus OX=10090 GN=Jmjd1c PE=1 SV=3
1106	837	P06329|HVM50_MOUSE	22.27	11	1	1		13311	Ig heavy chain V region AC38 15.3 OS=Mus musculus OX=10090 PE=1 SV=1
3467	1083	Q8BGQ4|POMT2_MOUSE	22.18	1	1	1	Deamidation (NQ)	92386	Protein O-mannosyl-transferase 2 OS=Mus musculus OX=10090 GN=Pomt2 PE=1 SV=1
2487	959	O08786|CCKAR_MOUSE	22.14	2	1	1	Carbamidomethylation; Deamidation (NQ)	48437	Cholecystokinin receptor type A OS=Mus musculus OX=10090 GN=Cckar PE=1 SV=1
1957	1570	P21958|TAP1_MOUSE	22.07	1	1	1		78864	Antigen peptide transporter 1 OS=Mus musculus OX=10090 GN=Tap1 PE=1 SV=3
3472	1119	P16277|BLK_MOUSE	21.99	1	1	1		56674	Tyrosine-protein kinase Blk OS=Mus musculus OX=10090 GN=Blk PE=1 SV=4
3456	940	Q62178|SEM4A_MOUSE	21.98	1	1	1		83421	Semaphorin-4A OS=Mus musculus OX=10090 GN=Sema4a PE=1 SV=2
2490	1015	Q80XC6|NRDE2_MOUSE	21.92	1	1	0		133467	Nuclear exosome regulator NRDE2 OS=Mus musculus OX=10090 GN=Nrde2 PE=1 SV=3
3468	1058	P70699|LYAG_MOUSE	21.92	1	1	0		106248	Lysosomal alpha-glucosidase OS=Mus musculus OX=10090 GN=Gaa PE=1 SV=2
1565	1873	Q6V3W6|DRC7_MOUSE	21.92	1	1	1		103269	Dynein regulatory complex subunit 7 OS=Mus musculus OX=10090 GN=Drc7 PE=1 SV=4
1896	1071	Q9DC04|RGS3_MOUSE	21.88	1	1	0		106219	Regulator of G-protein signaling 3 OS=Mus musculus OX=10090 GN=Rgs3 PE=1 SV=2
2491	1032	Q69ZQ1|MYORG_MOUSE	21.88	1	1	0		81362	Myogenesis-regulating glycosidase OS=Mus musculus OX=10090 GN=Myorg PE=1 SV=2
3465	1069	Q05D44|IF2P_MOUSE	21.87	1	1	1	Deamidation (NQ)	137616	Eukaryotic translation initiation factor 5B OS=Mus musculus OX=10090 GN=Eif5b PE=1 SV=2
1803	5765	Q80WE4|KI20B_MOUSE	21.86	0	1	0		203513	Kinesin-like protein KIF20B OS=Mus musculus OX=10090 GN=Kif20b PE=1 SV=3
1291	1163	Q80TE7|LRRC7_MOUSE	21.81	0	1	0		166900	Leucine-rich repeat-containing protein 7 OS=Mus musculus OX=10090 GN=Lrrc7 PE=1 SV=2
5203	1067	Q3TFD2|PCAT1_MOUSE	21.81	2	1	1		59744	Lysophosphatidylcholine acyltransferase 1 OS=Mus musculus OX=10090 GN=Lpcat1 PE=1 SV=1
1508	838	P70227|ITPR3_MOUSE	21.77	0	1	1		304273	Inositol 1 4 5-trisphosphate receptor type 3 OS=Mus musculus OX=10090 GN=Itpr3 PE=1 SV=3
859	825	O70305|ATX2_MOUSE	21.75	1	1	1	Deamidation (NQ)	136485	Ataxin-2 OS=Mus musculus OX=10090 GN=Atxn2 PE=1 SV=1
674	999	Q3UHU5|MTCL1_MOUSE	21.73	0	1	0		213861	Microtubule cross-linking factor 1 OS=Mus musculus OX=10090 GN=Mtcl1 PE=1 SV=1
820	3814	P49025|CTRO_MOUSE	21.73	0	1	0		235387	Citron Rho-interacting kinase OS=Mus musculus OX=10090 GN=Cit PE=1 SV=3
1382	3391	Q80ZA4|PKHL1_MOUSE	21.73	0	1	0		464736	Fibrocystin-L OS=Mus musculus OX=10090 GN=Pkhd1l1 PE=1 SV=1
2063	2425	Q8BQZ4|RLGPB_MOUSE	21.73	0	1	0		165199	Ral GTPase-activating protein subunit beta OS=Mus musculus OX=10090 GN=Ralgapb PE=1 SV=2
2118	3077	Q80ZF8|AGRB3_MOUSE	21.73	0	1	0		171313	Adhesion G protein-coupled receptor B3 OS=Mus musculus OX=10090 GN=Adgrb3 PE=1 SV=2
2495	1122	P56546|CTBP2_MOUSE	21.73	1	1	0		48957	C-terminal-binding protein 2 OS=Mus musculus OX=10090 GN=Ctbp2 PE=1 SV=2
2527	1463	Q3HNM7|INSC_MOUSE	21.73	1	1	0		63615	Protein inscuteable homolog OS=Mus musculus OX=10090 GN=Insc PE=1 SV=2
3483	1264	O35435|PYRD_MOUSE	21.73	1	1	0		42700	Dihydroorotate dehydrogenase (quinone) mitochondrial OS=Mus musculus OX=10090 GN=Dhodh PE=1 SV=2
3616	2135	B2RXC1|TPC11_MOUSE	21.73	0	1	0		128396	Trafficking protein particle complex subunit 11 OS=Mus musculus OX=10090 GN=Trappc11 PE=1 SV=1
3677	2528	Q9WTL4|INSRR_MOUSE	21.73	0	1	0		144874	Insulin receptor-related protein OS=Mus musculus OX=10090 GN=Insrr PE=1 SV=2
722	1446	Q9Z1B3|PLCB1_MOUSE	21.73	1	1	1	Deamidation (NQ)	138396	1-phosphatidylinositol 4 5-bisphosphate phosphodiesterase beta-1 OS=Mus musculus OX=10090 GN=Plcb1 PE=1 SV=2
972	869	Q8CGF6|WDR47_MOUSE	21.67	1	1	1		102312	WD repeat-containing protein 47 OS=Mus musculus OX=10090 GN=Wdr47 PE=1 SV=2
3489	1296	Q9JK91|MLH1_MOUSE	21.67	1	1	1		84670	DNA mismatch repair protein Mlh1 OS=Mus musculus OX=10090 GN=Mlh1 PE=1 SV=2
1528	1233	Q9CYC6|DCP2_MOUSE	21.65	3	1	1	Deamidation (NQ); Oxidation (M)	48380	m7GpppN-mRNA hydrolase OS=Mus musculus OX=10090 GN=Dcp2 PE=1 SV=2
1281	657	Q7TNB8|SBNO2_MOUSE	21.62	1	1	1	Carbamidomethylation; Oxidation (M)	149293	Protein strawberry notch homolog 2 OS=Mus musculus OX=10090 GN=Sbno2 PE=1 SV=1
998	1557	D3YWE6|MN1_MOUSE	21.62	0	1	0		134072	Transcriptional activator MN1 OS=Mus musculus OX=10090 GN=Mn1 PE=2 SV=1
1845	7247	Q9EPQ8|TCF20_MOUSE	21.62	0	1	0		215681	Transcription factor 20 OS=Mus musculus OX=10090 GN=Tcf20 PE=1 SV=3
2640	2382	Q69Z26|CNTN4_MOUSE	21.62	0	1	0		113490	Contactin-4 OS=Mus musculus OX=10090 GN=Cntn4 PE=1 SV=2
3539	1698	P35582|FOXA1_MOUSE	21.62	1	1	0		48854	Hepatocyte nuclear factor 3-alpha OS=Mus musculus OX=10090 GN=Foxa1 PE=1 SV=2
3751	3210	Q8CG47|SMC4_MOUSE	21.62	0	1	0		146894	Structural maintenance of chromosomes protein 4 OS=Mus musculus OX=10090 GN=Smc4 PE=1 SV=1
1946	1672	P54761|EPHB4_MOUSE	21.59	1	1	1		108848	Ephrin type-B receptor 4 OS=Mus musculus OX=10090 GN=Ephb4 PE=1 SV=2
5222	1393	Q8K448|ABCA5_MOUSE	21.58	1	1	1		185894	ATP-binding cassette sub-family A member 5 OS=Mus musculus OX=10090 GN=Abca5 PE=1 SV=2
1916	1044	Q99MZ6|MYO7B_MOUSE	21.56	0	1	1		240856	Unconventional myosin-VIIb OS=Mus musculus OX=10090 GN=Myo7b PE=1 SV=3
145	1126	Q8C3X4|GUF1_MOUSE	21.55	1	1	1		72463	Translation factor Guf1 mitochondrial OS=Mus musculus OX=10090 GN=Guf1 PE=1 SV=1
2518	1371	Q9ER58|TICN2_MOUSE	21.55	2	1	1		46863	Testican-2 OS=Mus musculus OX=10090 GN=Spock2 PE=1 SV=1
440	912	A2AV25|FBCD1_MOUSE	21.55	2	1	1		50602	Fibrinogen C domain-containing protein 1 OS=Mus musculus OX=10090 GN=Fibcd1 PE=2 SV=1
1279	725	Q8CFW7|C2D2A_MOUSE	21.49	0	1	1		187528	Coiled-coil and C2 domain-containing protein 2A OS=Mus musculus OX=10090 GN=Cc2d2a PE=1 SV=1
1282	884	Q3UH06|RREB1_MOUSE	21.39	1	1	1	Deamidation (NQ)	184153	Ras-responsive element-binding protein 1 OS=Mus musculus OX=10090 GN=Rreb1 PE=1 SV=2
1288	835	Q6PCM1|KDM3A_MOUSE	21.36	1	1	1		147847	Lysine-specific demethylase 3A OS=Mus musculus OX=10090 GN=Kdm3a PE=1 SV=1
2494	1031	Q9Z207|DIAP3_MOUSE	21.34	1	1	1	Deamidation (NQ)	133686	Protein diaphanous homolog 3 OS=Mus musculus OX=10090 GN=Diaph3 PE=1 SV=1
1521	1066	Q5DTI8|ESYT3_MOUSE	21.27	1	1	1	Deamidation (NQ)	100068	Extended synaptotagmin-3 OS=Mus musculus OX=10090 GN=Esyt3 PE=2 SV=2
1535	1374	P10711|TCEA1_MOUSE	21.26	4	1	1	Deamidation (NQ)	33880	Transcription elongation factor A protein 1 OS=Mus musculus OX=10090 GN=Tcea1 PE=1 SV=2
1522	1091	Q3UHQ6|DOP2_MOUSE	21.25	0	1	1		257481	Protein dopey-2 OS=Mus musculus OX=10090 GN=Dop1b PE=1 SV=3
1114	947	Q8CHC4|SYNJ1_MOUSE	21.25	1	1	1		172616	Synaptojanin-1 OS=Mus musculus OX=10090 GN=Synj1 PE=1 SV=3
2528	1482	O88870|BEST1_MOUSE	21.22	1	1	0		63684	Bestrophin-1 OS=Mus musculus OX=10090 GN=Best1 PE=2 SV=3
5201	955	Q8K064|F174B_MOUSE	21.21	4	1	1		16213	Membrane protein FAM174B OS=Mus musculus OX=10090 GN=Fam174b PE=2 SV=2
5198	931	P53811|PIPNB_MOUSE	21.21	3	1	1		31487	Phosphatidylinositol transfer protein beta isoform OS=Mus musculus OX=10090 GN=Pitpnb PE=1 SV=2
1891	946	Q8CGT6|PIWL4_MOUSE	21.2	1	1	1		95773	Piwi-like protein 4 OS=Mus musculus OX=10090 GN=Piwil4 PE=1 SV=3
3463	1018	Q8BHK3|S36A2_MOUSE	21.09	1	1	1		52063	Proton-coupled amino acid transporter 2 OS=Mus musculus OX=10090 GN=Slc36a2 PE=1 SV=1
870	1053	Q8VDD9|PHIP_MOUSE	21.09	1	1	1		206725	PH-interacting protein OS=Mus musculus OX=10090 GN=Phip PE=1 SV=2
2500	1158	O08863|BIRC3_MOUSE	21.08	2	1	1		67228	Baculoviral IAP repeat-containing protein 3 OS=Mus musculus OX=10090 GN=Birc3 PE=1 SV=2
2469	732	Q7TT23|CT194_MOUSE	21.06	1	1	1		132207	Uncharacterized protein C20orf194 homolog OS=Mus musculus OX=10090 PE=1 SV=2
2479	913	P05622|PGFRB_MOUSE	20.85	2	1	1		122790	Platelet-derived growth factor receptor beta OS=Mus musculus OX=10090 GN=Pdgfrb PE=1 SV=2
1301	1437	Q9WVF7|DPOE1_MOUSE	20.85	0	1	1		262097	DNA polymerase epsilon catalytic subunit A OS=Mus musculus OX=10090 GN=Pole PE=1 SV=3
378	1177	Q9D0M1|KPRA_MOUSE	20.82	3	1	1		39432	Phosphoribosyl pyrophosphate synthase-associated protein 1 OS=Mus musculus OX=10090 GN=Prpsap1 PE=1 SV=1
3515	1470	Q9QZE5|COPG1_MOUSE	20.81	1	1	1		97513	Coatomer subunit gamma-1 OS=Mus musculus OX=10090 GN=Copg1 PE=1 SV=1
778	1081	Q8K4P0|WDR33_MOUSE	20.81	1	1	1		145267	pre-mRNA 3' end processing protein WDR33 OS=Mus musculus OX=10090 GN=Wdr33 PE=1 SV=1
1898	1098	O88286|WIZ_MOUSE	20.73	1	1	1	Deamidation (NQ)	184290	Protein Wiz OS=Mus musculus OX=10090 GN=Wiz PE=1 SV=2
718	1131	Q61687|ATRX_MOUSE	20.72	0	1	1	Oxidation (M)	278585	Transcriptional regulator ATRX OS=Mus musculus OX=10090 GN=Atrx PE=1 SV=3
1115	909	Q91V24|ABCA7_MOUSE	20.71	0	1	1		236881	ATP-binding cassette sub-family A member 7 OS=Mus musculus OX=10090 GN=Abca7 PE=1 SV=1
174	1010	E9Q394|AKP13_MOUSE	20.63	0	1	1		303974	A-kinase anchor protein 13 OS=Mus musculus OX=10090 GN=Akap13 PE=1 SV=1
720	1190	Q9ESD7|DYSF_MOUSE	20.62	0	1	1		237908	Dysferlin OS=Mus musculus OX=10090 GN=Dysf PE=1 SV=3
1903	1051	Q9JL26|FMNL1_MOUSE	20.61	1	1	1		122059	Formin-like protein 1 OS=Mus musculus OX=10090 GN=Fmnl1 PE=1 SV=1
1888	924	Q80UV9|TAF1_MOUSE	20.6	0	1	1		214418	Transcription initiation factor TFIID subunit 1 OS=Mus musculus OX=10090 GN=Taf1 PE=1 SV=2
1544	1358	Q7TNF9|F117A_MOUSE	20.59	2	1	1		48054	Protein FAM117A OS=Mus musculus OX=10090 GN=Fam117a PE=1 SV=1
571	1625	Q6RT24|CENPE_MOUSE	20.58	0	1	1		286523	Centromere-associated protein E OS=Mus musculus OX=10090 GN=Cenpe PE=1 SV=1
5217	1299	Q5F289|SPEM1_MOUSE	20.57	3	1	1		35062	Spermatid maturation protein 1 OS=Mus musculus OX=10090 GN=Spem1 PE=1 SV=1
654	851	Q7TPH6|MYCB2_MOUSE	20.55	0	1	1		521239	E3 ubiquitin-protein ligase MYCBP2 OS=Mus musculus OX=10090 GN=Mycbp2 PE=1 SV=3
3547	1779	Q58Y74|TRCG1_MOUSE	20.47	2	1	1	Carbamidomethylation	88916	Taste receptor cell protein 1 OS=Mus musculus OX=10090 GN=Trcg1 PE=2 SV=1
1947	1574	P97793|ALK_MOUSE	20.44	1	1	1		174947	ALK tyrosine kinase receptor OS=Mus musculus OX=10090 GN=Alk PE=1 SV=2
1143	1884	Q8CGK3|LONM_MOUSE	20.44	1	1	0		105843	Lon protease homolog mitochondrial OS=Mus musculus OX=10090 GN=Lonp1 PE=1 SV=2
1540	1257	P31001|DESM_MOUSE	20.44	1	1	0		53498	Desmin OS=Mus musculus OX=10090 GN=Des PE=1 SV=3
1996	755	Q3ULZ2|FHDC1_MOUSE	20.44	0	1	0		125367	FH2 domain-containing protein 1 OS=Mus musculus OX=10090 GN=Fhdc1 PE=1 SV=3
2568	1767	Q6P9S0|MTSS2_MOUSE	20.44	1	1	0		76844	Protein MTSS 2 OS=Mus musculus OX=10090 GN=Mtss2 PE=1 SV=1
3534	1638	Q8CCC3|CL056_MOUSE	20.44	1	1	0		59886	Uncharacterized protein C12orf56 homolog OS=Mus musculus OX=10090 PE=2 SV=1
3470	1100	O35245|PKD2_MOUSE	20.43	1	1	1		108982	Polycystin-2 OS=Mus musculus OX=10090 GN=Pkd2 PE=1 SV=2
2477	855	Q8BFU3|RN214_MOUSE	20.41	2	1	1	Carbamidomethylation; Deamidation (NQ)	73625	RING finger protein 214 OS=Mus musculus OX=10090 GN=Rnf214 PE=1 SV=1
861	833	A6H619|PHRF1_MOUSE	20.38	1	1	1	Deamidation (NQ)	184079	PHD and RING finger domain-containing protein 1 OS=Mus musculus OX=10090 GN=Phrf1 PE=1 SV=2
3512	1199	Q9R194|CRY2_MOUSE	20.32	1	1	1	Carbamidomethylation	66850	Cryptochrome-2 OS=Mus musculus OX=10090 GN=Cry2 PE=1 SV=1
1915	1270	O70293|GRK6_MOUSE	20.3	2	1	1	Carbamidomethylation	65979	G protein-coupled receptor kinase 6 OS=Mus musculus OX=10090 GN=Grk6 PE=1 SV=1
3545	1710	Q52KR2|LRIG2_MOUSE	20.3	1	1	1		117863	Leucine-rich repeats and immunoglobulin-like domains protein 2 OS=Mus musculus OX=10090 GN=Lrig2 PE=1 SV=1
3459	966	Q99MT2|MSH4_MOUSE	20.27	1	1	0		107006	MutS protein homolog 4 OS=Mus musculus OX=10090 GN=Msh4 PE=2 SV=1
1297	1330	Q6P8X1|SNX6_MOUSE	20.26	4	1	1	Carbamidomethylation; Deamidation (NQ)	46649	Sorting nexin-6 OS=Mus musculus OX=10090 GN=Snx6 PE=1 SV=2
3550	1790	Q8BZ33|TENS4_MOUSE	20.2	1	1	1		74622	Tensin-4 OS=Mus musculus OX=10090 GN=Tns4 PE=2 SV=2
2628	2261	Q80VP0|TCPR1_MOUSE	20.18	0	1	0		130266	Tectonin beta-propeller repeat-containing protein 1 OS=Mus musculus OX=10090 GN=Tecpr1 PE=1 SV=1
1534	1354	A2A7S8|K1522_MOUSE	20.14	1	1	1		104842	Uncharacterized protein KIAA1522 OS=Mus musculus OX=10090 GN=Kiaa1522 PE=1 SV=1
1966	1869	P20664|PRI1_MOUSE	20.12	2	1	1		49296	DNA primase small subunit OS=Mus musculus OX=10090 GN=Prim1 PE=1 SV=1
3529	1116	Q3U1T3|BRM1L_MOUSE	20.11	3	1	1		37657	Breast cancer metastasis-suppressor 1-like protein OS=Mus musculus OX=10090 GN=Brms1l PE=2 SV=1
682	1807	Q8BZ05|ARAP2_MOUSE	20.1	0	1	0		193397	Arf-GAP with Rho-GAP domain ANK repeat and PH domain-containing protein 2 OS=Mus musculus OX=10090 GN=Arap2 PE=1 SV=2
1969	1910	Q921Q7|RIN1_MOUSE	20.1	1	1	0		83014	Ras and Rab interactor 1 OS=Mus musculus OX=10090 GN=Rin1 PE=1 SV=1
3577	2031	Q8C0Z1|F234A_MOUSE	20.1	1	1	0		60576	Protein FAM234A OS=Mus musculus OX=10090 GN=Fam234a PE=1 SV=1
3510	1251	Q8VD65|PI3R4_MOUSE	20.05	1	1	1		152598	Phosphoinositide 3-kinase regulatory subunit 4 OS=Mus musculus OX=10090 GN=Pik3r4 PE=1 SV=3
2591	2001	B2RPV6|MMRN1_MOUSE	20.02	1	1	1	Carbamidomethylation	136105	Multimerin-1 OS=Mus musculus OX=10090 GN=Mmrn1 PE=1 SV=2
5253	1627	O09130|NF2IP_MOUSE	20.01	3	1	1	Carbamidomethylation	45121	NFATC2-interacting protein OS=Mus musculus OX=10090 GN=Nfatc2ip PE=1 SV=1

## Sheet: Sheet 2 RIS EVs
Protein Group	Protein ID	Accession	-10lgP	Coverage (%)	#Peptides	#Unique	PTM	Avg. Mass	Description
1	3	Q61838|PZP_MOUSE	515.24	76	340	321	Carbamidomethylation; Deamidation (NQ); Oxidation (M); Acetylation (K); Acetylation (N-term); 68 more	165852	Pregnancy zone protein OS=Mus musculus OX=10090 GN=Pzp PE=1 SV=3
3	2	P01027|CO3_MOUSE	491.26	73	183	176	Carbamidomethylation; Deamidation (NQ); Oxidation (M); Acetylation (N-term); Amidation; 29 more	186483	Complement C3 OS=Mus musculus OX=10090 GN=C3 PE=1 SV=3
2	1	P07724|ALBU_MOUSE	477.09	86	276	274	Carbamidomethylation; Deamidation (NQ); Oxidation (M); Acetylation (K); Acetylation (N-term); 85 more	68693	Serum albumin OS=Mus musculus OX=10090 GN=Alb PE=1 SV=3
6	9	P11276|FINC_MOUSE	471.37	56	140	138	Carbamidomethylation; Deamidation (NQ); Oxidation (M); Acetylation (K); Acetylation (N-term); 30 more	272536	Fibronectin OS=Mus musculus OX=10090 GN=Fn1 PE=1 SV=4
7	8	P28665|MUG1_MOUSE	445.74	64	96	53	Carbamidomethylation; Deamidation (NQ); Oxidation (M); Acetylation (K); Dehydration; 18 more	165297	Murinoglobulin-1 OS=Mus musculus OX=10090 GN=Mug1 PE=1 SV=3
4	4	Q921I1|TRFE_MOUSE	428.79	82	129	126	Carbamidomethylation; Deamidation (NQ); Oxidation (M); Acetylation (K); Carbamylation; 27 more	76724	Serotransferrin OS=Mus musculus OX=10090 GN=Tf PE=1 SV=1
8	6	P06909|CFAH_MOUSE	416.8	65	86	83	Carbamidomethylation; Deamidation (NQ); Oxidation (M); Acetylation (K); Acetylation (N-term); 22 more	139137	Complement factor H OS=Mus musculus OX=10090 GN=Cfh PE=1 SV=2
5	7	P01872|IGHM_MOUSE	404.89	71	88	84	Carbamidomethylation; Deamidation (NQ); Oxidation (M); Acetylation (K); Acetylation (N-term); 34 more	49972	Immunoglobulin heavy constant mu OS=Mus musculus OX=10090 GN=Ighm PE=1 SV=2
9	5	P20918|PLMN_MOUSE	384.86	76	70	69	Carbamidomethylation; Deamidation (NQ); Oxidation (M); Acetylation (K); Hydroxylation; 13 more	90808	Plasminogen OS=Mus musculus OX=10090 GN=Plg PE=1 SV=3
13	11	P01029|CO4B_MOUSE	377.02	38	62	56	Carbamidomethylation; Deamidation (NQ); Oxidation (M); Acetylation (K); Amidation; 13 more	192914	Complement C4-B OS=Mus musculus OX=10090 GN=C4b PE=1 SV=3
10	12	P28666|MUG2_MOUSE	348.46	26	47	4	Carbamidomethylation; Deamidation (NQ); Oxidation (M); Acetylation (K); Acetylation (N-term); 14 more	162381	Murinoglobulin-2 OS=Mus musculus OX=10090 GN=Mug2 PE=1 SV=2
17	10	P35441|TSP1_MOUSE	328.41	39	46	45	Carbamidomethylation; Deamidation (NQ); Oxidation (M); Acetylation (K); Acetylation (N-term); 7 more	129647	Thrombospondin-1 OS=Mus musculus OX=10090 GN=Thbs1 PE=1 SV=1
12	13	Q61147|CERU_MOUSE	328.33	45	53	53	Carbamidomethylation; Deamidation (NQ); Oxidation (M); Acetylation (K); Hydroxylation; 4 more	121151	Ceruloplasmin OS=Mus musculus OX=10090 GN=Cp PE=1 SV=2
22	65	P07759|SPA3K_MOUSE	306.09	46	26	14	Carbamidomethylation; Deamidation (NQ); Oxidation (M); Acetylation (K); Acetylation (N-term); 9 more	46880	Serine protease inhibitor A3K OS=Mus musculus OX=10090 GN=Serpina3k PE=1 SV=2
16	27	P22599|A1AT2_MOUSE	304.33	62	28	7	Deamidation (NQ); Oxidation (M); Dehydration; Hydroxylation; Methyl ester; 8 more	45975	Alpha-1-antitrypsin 1-2 OS=Mus musculus OX=10090 GN=Serpina1b PE=1 SV=2
35	17	P21614|VTDB_MOUSE	302.19	70	29	28	Carbamidomethylation; Deamidation (NQ); Oxidation (M); Hydroxylation; Phosphorylation (STY); 4 more	53600	Vitamin D-binding protein OS=Mus musculus OX=10090 GN=Gc PE=1 SV=2
14	24	Q00897|A1AT4_MOUSE	300.86	61	27	10	Deamidation (NQ); Oxidation (M); Dehydration; Hydroxylation; Methyl ester; 9 more	45998	Alpha-1-antitrypsin 1-4 OS=Mus musculus OX=10090 GN=Serpina1d PE=1 SV=1
11	35	P01867|IGG2B_MOUSE	300.53	45	26	23	Carbamidomethylation; Deamidation (NQ); Oxidation (M); Acetylation (K); Hydroxylation; 9 more	44259	Ig gamma-2B chain C region OS=Mus musculus OX=10090 GN=Igh-3 PE=1 SV=3
19	30	P07758|A1AT1_MOUSE	297.19	54	25	7	Deamidation (NQ); Oxidation (M); Dehydration; Formylation; Hydroxylation; 10 more	46003	Alpha-1-antitrypsin 1-1 OS=Mus musculus OX=10090 GN=Serpina1a PE=1 SV=4
38	14	P06684|CO5_MOUSE	297.18	31	46	44	Carbamidomethylation; Deamidation (NQ); Oxidation (M); Acetylation (K); Biotinylation; 5 more	188877	Complement C5 OS=Mus musculus OX=10090 GN=C5 PE=1 SV=2
26	15	P13020|GELS_MOUSE	294.49	51	42	39	Carbamidomethylation; Deamidation (NQ); Oxidation (M); Amidation; Carbamylation; 9 more	85942	Gelsolin OS=Mus musculus OX=10090 GN=Gsn PE=1 SV=3
28	19	Q91X72|HEMO_MOUSE	294.03	56	29	28	Carbamidomethylation; Deamidation (NQ); Acetylation (N-term); Hydroxylation; Deamidation (R); 3 more	51318	Hemopexin OS=Mus musculus OX=10090 GN=Hpx PE=1 SV=2
20	80	P02088|HBB1_MOUSE	291.43	87	27	12	Carbamidomethylation; Deamidation (NQ); Oxidation (M); Acetylation (N-term); Biotinylation; 17 more	15840	Hemoglobin subunit beta-1 OS=Mus musculus OX=10090 GN=Hbb-b1 PE=1 SV=2
24	29	Q00623|APOA1_MOUSE	285.1	70	26	25	Deamidation (NQ); Oxidation (M); Acetylation (N-term); Hydroxylation; Methyl ester; 9 more	30616	Apolipoprotein A-I OS=Mus musculus OX=10090 GN=Apoa1 PE=1 SV=2
15	38	P03987|IGHG3_MOUSE	281.99	50	25	22	Carbamidomethylation; Deamidation (NQ); Oxidation (M); Hydroxylation; Oxidation (HW); 7 more	43929	Ig gamma-3 chain C region OS=Mus musculus OX=10090 PE=1 SV=2
32	16	P23953|EST1C_MOUSE	277.06	50	22	19	Carbamidomethylation; Deamidation (NQ); Oxidation (M); Acetylation (N-term); Hydroxylation; 9 more	61056	Carboxylesterase 1C OS=Mus musculus OX=10090 GN=Ces1c PE=1 SV=4
56	23	Q8CG14|CS1A_MOUSE	271.95	39	21	13	Carbamidomethylation; Deamidation (NQ); Oxidation (M); Hydroxylation; Methyl ester; 3 more	76858	Complement C1s-A subcomponent OS=Mus musculus OX=10090 GN=C1sa PE=2 SV=2
47	55	P41317|MBL2_MOUSE	266.47	54	18	18	Carbamidomethylation; Deamidation (NQ); Amidation; Formylation; Hexose (NSY); 5 more	25957	Mannose-binding protein C OS=Mus musculus OX=10090 GN=Mbl2 PE=1 SV=2
31	18	A6X935|ITIH4_MOUSE	265.88	27	24	24	Deamidation (NQ); Oxidation (M); Acetylation (N-term); Dehydration; Hydroxylation; 5 more	104660	Inter alpha-trypsin inhibitor heavy chain 4 OS=Mus musculus OX=10090 GN=Itih4 PE=1 SV=2
39	20	Q19LI2|A1BG_MOUSE	262.55	50	29	27	Carbamidomethylation; Deamidation (NQ); Oxidation (M); Biotinylation; Hydroxylation; 6 more	56554	Alpha-1B-glycoprotein OS=Mus musculus OX=10090 GN=A1bg PE=1 SV=1
42	26	P32261|ANT3_MOUSE	258.62	52	23	23	Carbamidomethylation; Deamidation (NQ); Oxidation (M); Acetylation (N-term); Carboxylation (E); 2 more	52004	Antithrombin-III OS=Mus musculus OX=10090 GN=Serpinc1 PE=1 SV=1
36	39	Q00898|A1AT5_MOUSE	257.71	41	20	2	Deamidation (NQ); Oxidation (M); Acetylation (N-term); Dehydration; Dimethylation; 11 more	45891	Alpha-1-antitrypsin 1-5 OS=Mus musculus OX=10090 GN=Serpina1e PE=1 SV=1
66	22	Q8CG16|C1RA_MOUSE	256.86	35	20	4	Carbamidomethylation; Deamidation (NQ); Oxidation (M); Dihydroxy; Phospho-propargylamine; Mutation	80073	Complement C1r-A subcomponent OS=Mus musculus OX=10090 GN=C1ra PE=1 SV=1
54	25	Q61702|ITIH1_MOUSE	255.43	26	19	19	Carbamidomethylation; Deamidation (NQ); Oxidation (M); Hydroxylation; Methyl ester; Mutation	101067	Inter-alpha-trypsin inhibitor heavy chain H1 OS=Mus musculus OX=10090 GN=Itih1 PE=1 SV=2
33	42	P29699|FETUA_MOUSE	251.68	57	19	18	Carbamidomethylation; Deamidation (NQ); Oxidation (M); Hydroxylation; Phosphorylation (STY); 8 more	37326	Alpha-2-HS-glycoprotein OS=Mus musculus OX=10090 GN=Ahsg PE=1 SV=1
72	33	P60710|ACTB_MOUSE	249.27	49	19	6	Carbamidomethylation; Oxidation (M); Sulphone; Ubiquitin; 3-Sulfobenzoic succinimidyl ester; Mutation	41737	Actin cytoplasmic 1 OS=Mus musculus OX=10090 GN=Actb PE=1 SV=1
21	21	Q6GQT1|A2MG_MOUSE	247.19	20	31	23	Carbamidomethylation; Oxidation (M); Dehydration; Formylation; Hexose (NSY); 11 more	164352	Alpha-2-macroglobulin-P OS=Mus musculus OX=10090 GN=A2m PE=2 SV=2
18	89	P01942|HBA_MOUSE	246.31	75	17	17	Oxidation (M); Acetylation (Protein N-term); Amidation; Carbamylation; Dehydration; 16 more	15085	Hemoglobin subunit alpha OS=Mus musculus OX=10090 GN=Hba PE=1 SV=2
48	37	Q61703|ITIH2_MOUSE	241.62	27	22	22	Carbamidomethylation; Deamidation (NQ); Oxidation (M); Amidation; Biotinylation; 5 more	105928	Inter-alpha-trypsin inhibitor heavy chain H2 OS=Mus musculus OX=10090 GN=Itih2 PE=1 SV=1
50	45	P11680|PROP_MOUSE	240.94	47	20	20	Carbamidomethylation; Deamidation (NQ); Oxidation (M); Acetylation (N-term); Carbamylation; 12 more	50327	Properdin OS=Mus musculus OX=10090 GN=Cfp PE=2 SV=2
44	34	Q9QWK4|CD5L_MOUSE	240.77	45	18	16	Carbamidomethylation; Oxidation (M); Acetylation (N-term); Hydroxylation; Oxidation (HW); 4 more	38863	CD5 antigen-like OS=Mus musculus OX=10090 GN=Cd5l PE=1 SV=3
25	86	P01837|IGKC_MOUSE	240.11	100	22	22	Carbamidomethylation; Deamidation (NQ); Oxidation (M); Hydroxylation; Methyl ester; 6 more	11934	Immunoglobulin kappa constant OS=Mus musculus OX=10090 GN=Igkc PE=1 SV=2
27	103	P06330|HVM51_MOUSE	239.01	72	25	5	Carbamidomethylation; Deamidation (NQ); Oxidation (M); Acetylation (K); Biotinylation; 12 more	12934	Ig heavy chain V region AC38 205.12 OS=Mus musculus OX=10090 PE=1 SV=1
23	134	P01864|GCAB_MOUSE	238.2	30	13	8	Carbamidomethylation; Deamidation (NQ); Oxidation (M); Hydroxylation; Methyl ester; 10 more	36596	Ig gamma-2A chain C region secreted form OS=Mus musculus OX=10090 PE=1 SV=1
30	112	P01631|KV2A7_MOUSE	237.18	74	21	17	Carbamidomethylation; Deamidation (NQ); Oxidation (M); Carbamylation; Hexose (NSY); 8 more	12273	Ig kappa chain V-II region 26-10 OS=Mus musculus OX=10090 PE=1 SV=1
82	28	Q8CFG9|C1RB_MOUSE	236.28	30	17	1	Carbamidomethylation; Deamidation (NQ); Oxidation (M); Dehydration; Phospho-propargylamine; Mutation	79936	Complement C1r-B subcomponent OS=Mus musculus OX=10090 GN=C1rb PE=2 SV=1
43	63	P02535|K1C10_MOUSE	233.89	37	23	19	Carbamidomethylation; Deamidation (NQ); Oxidation (M); Acetylation (N-term); Hydroxylation; 8 more	57770	Keratin type I cytoskeletal 10 OS=Mus musculus OX=10090 GN=Krt10 PE=1 SV=3
45	72	P01868|IGHG1_MOUSE	231.75	34	11	10	Carbamidomethylation; Deamidation (NQ); Oxidation (M); Dehydration; Hydroxylation; 5 more	35705	Ig gamma-1 chain C region secreted form OS=Mus musculus OX=10090 GN=Ighg1 PE=1 SV=1
45	73	P01869|IGH1M_MOUSE	231.75	28	11	10	Carbamidomethylation; Deamidation (NQ); Oxidation (M); Dehydration; Hydroxylation; 5 more	43387	Ig gamma-1 chain C region membrane-bound form OS=Mus musculus OX=10090 GN=Ighg1 PE=1 SV=2
34	138	P02089|HBB2_MOUSE	229.68	71	21	6	Carbamidomethylation; Deamidation (NQ); Oxidation (M); Acetylation (N-term); Biotinylation; 10 more	15878	Hemoglobin subunit beta-2 OS=Mus musculus OX=10090 GN=Hbb-b2 PE=1 SV=2
51	97	P01801|HVM32_MOUSE	226.17	69	17	3	Carbamidomethylation; Deamidation (NQ); Oxidation (M); Acetylation (N-term); Oxidation (HW); 5 more	12810	Ig heavy chain V-III region J606 OS=Mus musculus OX=10090 PE=1 SV=1
59	43	O08677|KNG1_MOUSE	224.65	21	15	15	Carbamidomethylation; Oxidation (M); Hydroxylation; Phosphorylation (STY); Sulphone; Carbamidomethylation (DHKE X@N-term)	73102	Kininogen-1 OS=Mus musculus OX=10090 GN=Kng1 PE=1 SV=1
29	182	P01756|HVM12_MOUSE	223.23	54	21	1	Carbamidomethylation; Deamidation (NQ); Oxidation (M); Acetylation (K); Biotinylation; 10 more	12983	Ig heavy chain V region MOPC 104E OS=Mus musculus OX=10090 PE=1 SV=1
29	181	P01757|HVM13_MOUSE	223.23	54	21	1	Carbamidomethylation; Deamidation (NQ); Oxidation (M); Acetylation (K); Biotinylation; 10 more	13025	Ig heavy chain V region J558 OS=Mus musculus OX=10090 PE=1 SV=1
107	69	Q8CFG8|CS1B_MOUSE	222.38	22	13	5	Carbamidomethylation; Deamidation (NQ); Oxidation (M); Dehydration; Formylation; 4 more	76700	Complement C1s-B subcomponent OS=Mus musculus OX=10090 GN=C1sb PE=2 SV=1
46	68	Q03734|SPA3M_MOUSE	214.45	32	15	2	Carbamidomethylation; Deamidation (NQ); Oxidation (M); Dehydration; 4-hydroxynonenal (HNE); 5 more	47064	Serine protease inhibitor A3M OS=Mus musculus OX=10090 GN=Serpina3m PE=1 SV=2
83	125	P01639|KV5A7_MOUSE	213.95	54	17	14	Deamidation (NQ); Oxidation (M); Hydroxylation; Methyl ester; Phosphorylation (STY); 3 more	14311	Ig kappa chain V-V region MOPC 41 OS=Mus musculus OX=10090 GN=Gm5571 PE=1 SV=1
95	57	P29788|VTNC_MOUSE	211.64	25	14	11	Carbamidomethylation; Oxidation (M); Hydroxylation; Mutation	54849	Vitronectin OS=Mus musculus OX=10090 GN=Vtn PE=1 SV=2
90	48	P08607|C4BPA_MOUSE	209.36	21	8	8	Carbamidomethylation; Deamidation (NQ); Oxidation (M); Carbamidomethylation (DHKE X@N-term)	51524	C4b-binding protein OS=Mus musculus OX=10090 GN=C4bpa PE=1 SV=3
76	62	Q9DBD0|ICA_MOUSE	204.64	27	19	19	Carbamidomethylation; Oxidation (M); Acetylation (N-term); Hydroxylation; Methyl ester; 4 more	76766	Inhibitor of carbonic anhydrase OS=Mus musculus OX=10090 GN=Ica PE=1 SV=1
57	120	P01796|HVM27_MOUSE	204.59	65	14	0	Carbamidomethylation; Oxidation (M); Acetylation (N-term); Sodium adduct; Dihydroxy; 2 more	12675	Ig heavy chain V-III region A4 OS=Mus musculus OX=10090 PE=1 SV=1
57	119	P01797|HVM28_MOUSE	204.59	65	14	0	Carbamidomethylation; Oxidation (M); Acetylation (N-term); Sodium adduct; Dihydroxy; 2 more	12671	Ig heavy chain V-III region U61 OS=Mus musculus OX=10090 PE=1 SV=1
37	123	P01754|HVM10_MOUSE	201.34	79	16	1	Carbamidomethylation; Deamidation (NQ); Oxidation (M); Hydroxylation; Methyl ester; 8 more	12921	Ig heavy chain V region 1-62-3 OS=Mus musculus OX=10090 GN=Ighv1-62-3 PE=4 SV=2
63	104	Q02105|C1QC_MOUSE	199.99	30	9	9	Carbamidomethylation; Deamidation (NQ); Oxidation (M); Hydroxylation; Methyl ester; 7 more	25992	Complement C1q subcomponent subunit C OS=Mus musculus OX=10090 GN=C1qc PE=1 SV=2
62	95	Q60994|ADIPO_MOUSE	197.42	37	10	9	Amidation; Hydroxylation; Oxidation (HW); Glucosylgalactosyl hydroxylysine; Dihydroxy; Mutation	26809	Adiponectin OS=Mus musculus OX=10090 GN=Adipoq PE=1 SV=2
117	58	P62737|ACTA_MOUSE	197.36	27	13	0	Oxidation (M); Sulphone; Ubiquitin; 3-Sulfobenzoic succinimidyl ester	42009	Actin aortic smooth muscle OS=Mus musculus OX=10090 GN=Acta2 PE=1 SV=1
128	59	P63268|ACTH_MOUSE	197.36	27	13	0	Oxidation (M); Sulphone; Ubiquitin; 3-Sulfobenzoic succinimidyl ester	41877	Actin gamma-enteric smooth muscle OS=Mus musculus OX=10090 GN=Actg2 PE=1 SV=1
133	60	P68134|ACTS_MOUSE	197.36	27	13	0	Oxidation (M); Sulphone; Ubiquitin; 3-Sulfobenzoic succinimidyl ester	42051	Actin alpha skeletal muscle OS=Mus musculus OX=10090 GN=Acta1 PE=1 SV=1
68	165	P01800|HVM31_MOUSE	196.36	63	12	1	Carbamidomethylation; Deamidation (NQ); Oxidation (M); Acetylation (N-term); Sodium adduct; 2 more	12732	Ig heavy chain V-III region T957 OS=Mus musculus OX=10090 PE=1 SV=2
67	166	P01802|HVM33_MOUSE	194.69	45	11	0	Oxidation (M); Acetylation (N-term); Sodium adduct; Dihydroxy; Levuglandinyl-lysine pyrrole adduct; Mutation	12887	Ig heavy chain V-III region W3082 OS=Mus musculus OX=10090 PE=1 SV=1
87	147	P01630|KV2A6_MOUSE	192.31	58	13	7	Carbamidomethylation; Oxidation (M); Dehydration; Hydroxylation; Methyl ester; 5 more	12496	Ig kappa chain V-II region 7S34.1 OS=Mus musculus OX=10090 PE=1 SV=1
74	136	P01644|KV5AB_MOUSE	190.68	62	12	1	Deamidation (NQ); Oxidation (M); Acetylation (K); Carbamylation; Hydroxylation; 4 more	11910	Ig kappa chain V-V region HP R16.7 OS=Mus musculus OX=10090 PE=1 SV=1
40	124	P01753|HVM09_MOUSE	190.04	64	15	0	Carbamidomethylation; Deamidation (NQ); Oxidation (M); Hydroxylation; Methyl ester; 8 more	12890	Ig heavy chain V region 186-1 OS=Mus musculus OX=10090 PE=4 SV=2
132	50	Q9DBB9|CPN2_MOUSE	189.43	27	11	11	Carbamidomethylation; Deamidation (NQ); Oxidation (M); Acetylation (N-term); Phosphorylation (STY); Carbamidomethylation (DHKE X@N-term)	60479	Carboxypeptidase N subunit 2 OS=Mus musculus OX=10090 GN=Cpn2 PE=1 SV=2
77	81	P46412|GPX3_MOUSE	187.27	42	10	9	Carbamidomethylation; Deamidation (NQ); Oxidation (M); Hydroxylation; Methyl ester; 5 more	25424	Glutathione peroxidase 3 OS=Mus musculus OX=10090 GN=Gpx3 PE=1 SV=2
88	85	Q3TTY5|K22E_MOUSE	186.08	23	14	10	Deamidation (NQ); Oxidation (M); Acetylation (K); Hydroxylation; Carbamidomethylation (DHKE X@N-term); 2 more	70923	Keratin type II cytoskeletal 2 epidermal OS=Mus musculus OX=10090 GN=Krt2 PE=1 SV=1
60	47	P26262|KLKB1_MOUSE	185.54	31	21	20	Carbamidomethylation; Oxidation (M); Acetylation (K); Acetylation (N-term); Biotinylation; 6 more	71383	Plasma kallikrein OS=Mus musculus OX=10090 GN=Klkb1 PE=1 SV=2
228	248	P01794|HVM25_MOUSE	181.9	59	9	6	Carbamidomethylation; Deamidation (NQ); Oxidation (M); N-Succinimidyl-2-morpholine acetate; Carbamidomethylation (DHKE X@N-term); Mutation	13807	Ig heavy chain V region HPCG14 OS=Mus musculus OX=10090 PE=1 SV=1
41	195	P01758|HVM14_MOUSE	181.33	28	18	0	Carbamidomethylation; Deamidation (NQ); Biotinylation; Hydroxylation; Methyl ester; 6 more	12972	Ig heavy chain V region 108A OS=Mus musculus OX=10090 GN=Igh-VJ558 PE=4 SV=1
113	96	P98086|C1QA_MOUSE	180.23	29	8	8	Deamidation (NQ); Oxidation (M); Biotinylation; Dehydration; Carbamidomethylation (DHKE X@N-term); Dethiomethyl	25974	Complement C1q subcomponent subunit A OS=Mus musculus OX=10090 GN=C1qa PE=1 SV=2
80	240	P01798|HVM29_MOUSE	180.1	34	7	0	Oxidation (M); Acetylation (N-term); Dihydroxy; Levuglandinyl-lysine pyrrole adduct	12647	Ig heavy chain V-III region E109 OS=Mus musculus OX=10090 PE=1 SV=1
71	40	P98064|MASP1_MOUSE	179.77	20	10	10	Carbamidomethylation; Deamidation (NQ); Oxidation (M); Mutation	79968	Mannan-binding lectin serine protease 1 OS=Mus musculus OX=10090 GN=Masp1 PE=1 SV=2
65	145	P01654|KV3A1_MOUSE	179.1	91	13	2	Carbamidomethylation; Deamidation (NQ); Oxidation (M); Hydroxylation; Methyl ester; 6 more	11980	Ig kappa chain V-III region PC 2880/PC 1229 OS=Mus musculus OX=10090 PE=1 SV=1
122	87	Q9JJN5|CBPN_MOUSE	179.07	18	9	9	Carbamidomethylation; Deamidation (NQ); Biotinylation; Formylation; HexNAcylation (N); Carbamidomethylation (DHKE X@N-term)	51845	Carboxypeptidase N catalytic chain OS=Mus musculus OX=10090 GN=Cpn1 PE=1 SV=1
85	44	P06728|APOA4_MOUSE	178.77	43	15	15	Deamidation (NQ); Oxidation (M); Dehydration; Carbamidomethylation (DHKE X@N-term); Mutation	45029	Apolipoprotein A-IV OS=Mus musculus OX=10090 GN=Apoa4 PE=1 SV=3
182	139	P07309|TTHY_MOUSE	178.58	47	6	6	Deamidation (NQ); Dihydroxy	15776	Transthyretin OS=Mus musculus OX=10090 GN=Ttr PE=1 SV=1
91	106	P01635|KV5A3_MOUSE	177.93	41	11	11	Deamidation (NQ); Biotinylation; Hydroxylation; Methyl ester; Methylation; 2 more	12581	Ig kappa chain V-V region K2 (Fragment) OS=Mus musculus OX=10090 PE=1 SV=1
73	114	P04104|K2C1_MOUSE	177.11	10	9	5	Deamidation (NQ); Ethylation; Mutation	65606	Keratin type II cytoskeletal 1 OS=Mus musculus OX=10090 GN=Krt1 PE=1 SV=4
98	70	Q8K0E8|FIBB_MOUSE	176.23	31	12	11	Carbamidomethylation; Deamidation (NQ); Oxidation (M); Dehydration; Methyl ester; 2 more	54753	Fibrinogen beta chain OS=Mus musculus OX=10090 GN=Fgb PE=1 SV=1
92	71	Q06890|CLUS_MOUSE	175.86	26	9	9	Carbamidomethylation; Deamidation (NQ); Oxidation (M); Methyl ester; Carbamidomethylation (DHKE X@N-term)	51656	Clusterin OS=Mus musculus OX=10090 GN=Clu PE=1 SV=1
104	263	P18531|HVM60_MOUSE	175.61	27	9	3	Carbamidomethylation; Hydroxylation; Diethylation; Glycidamide adduct; Mutation	13095	Ig heavy chain V region 3-6 OS=Mus musculus OX=10090 GN=Ighv3-6 PE=1 SV=1
97	66	O70362|PHLD_MOUSE	175.29	16	11	10	Deamidation (NQ); Oxidation (M); Acetylation (N-term); Dihydroxy; Mutation	93255	Phosphatidylinositol-glycan-specific phospholipase D OS=Mus musculus OX=10090 GN=Gpld1 PE=1 SV=1
129	88	P01592|IGJ_MOUSE	174.38	74	10	10	Carbamidomethylation; Deamidation (NQ); Oxidation (M); Biotinylation; Dehydration; 5 more	18014	Immunoglobulin J chain OS=Mus musculus OX=10090 GN=Jchain PE=1 SV=4
300	180	P01636|KV5A4_MOUSE	173.83	57	9	8	Carbamidomethylation (DHKE X@N-term); Dihydroxy; Mutation	12030	Ig kappa chain V-V region MOPC 149 OS=Mus musculus OX=10090 PE=1 SV=1
52	232	P01863|GCAA_MOUSE	173.51	22	8	1	Carbamidomethylation; Oxidation (M); Tryptophan oxidation to oxolactone; Menadione quinone derivative; Replacement of proton with ammonium ion; Mutation	36389	Ig gamma-2A chain C region A allele OS=Mus musculus OX=10090 GN=Ighg PE=1 SV=1
52	233	P01865|GCAM_MOUSE	173.51	18	8	1	Carbamidomethylation; Oxidation (M); Tryptophan oxidation to oxolactone; Menadione quinone derivative; Replacement of proton with ammonium ion; Mutation	43949	Ig gamma-2A chain C region membrane-bound form OS=Mus musculus OX=10090 GN=Igh-1a PE=1 SV=3
89	49	P08226|APOE_MOUSE	173.4	35	12	12	Oxidation (M); Biotinylation	35867	Apolipoprotein E OS=Mus musculus OX=10090 GN=Apoe PE=1 SV=2
69	193	P01748|HVM04_MOUSE	173.25	71	13	7	Carbamidomethylation; Deamidation (NQ); Oxidation (M); Hydroxylation; Methylation; 6 more	12772	Ig heavy chain V region 23 OS=Mus musculus OX=10090 PE=4 SV=1
64	262	P01749|HVM05_MOUSE	173.2	43	10	5	Carbamidomethylation; Deamidation (NQ); Oxidation (M); Hydroxylation; Methylation; 5 more	13016	Ig heavy chain V region 3 OS=Mus musculus OX=10090 GN=Ighv1-61 PE=1 SV=1
116	54	Q01339|APOH_MOUSE	173.05	29	8	8	Carbamidomethylation; Oxidation (M); Biotinylation	38619	Beta-2-glycoprotein 1 OS=Mus musculus OX=10090 GN=Apoh PE=1 SV=1
78	152	P03977|KV3A4_MOUSE	171.54	68	9	0	Carbamidomethylation; Deamidation (NQ); Oxidation (M); Hydroxylation; Methyl ester; 5 more	12042	Ig kappa chain V-III region 50S10.1 OS=Mus musculus OX=10090 PE=1 SV=1
79	105	P14106|C1QB_MOUSE	171.51	28	7	7	Carbamidomethylation; Deamidation (NQ); Acetylation (N-term); Hydroxylation; Methyl ester; 5 more	26717	Complement C1q subcomponent subunit B OS=Mus musculus OX=10090 GN=C1qb PE=1 SV=2
123	91	P39039|MBL1_MOUSE	170.52	31	8	8	Carbamidomethylation; Oxidation (M); Levuglandinyl - lysine lactam adduct	25396	Mannose-binding protein A OS=Mus musculus OX=10090 GN=Mbl1 PE=1 SV=1
86	149	P01664|KV3AC_MOUSE	170.04	72	9	1	Carbamidomethylation; Deamidation (NQ); Methyl ester; Methylation; Carbamidomethylation (DHKE X@N-term); 2 more	11964	Ig kappa chain V-III region CBPC 101 OS=Mus musculus OX=10090 PE=1 SV=1
101	141	P01843|LAC1_MOUSE	167.73	62	6	6	Carbamidomethylation; Oxidation (M); Tyrosine oxidation to 2-aminotyrosine; Dihydroxy; Replacement of proton with ammonium ion; Mutation	11575	Ig lambda-1 chain C region OS=Mus musculus OX=10090 PE=1 SV=1
157	156	P01675|KV6A1_MOUSE	166.4	57	10	0	Hydroxylation; Carbamidomethylation (DHKE X@N-term); Propionamide (K X@N-term); Mutation	11627	Ig kappa chain V-VI region XRPC 44 OS=Mus musculus OX=10090 PE=1 SV=1
108	117	Q9Z126|PLF4_MOUSE	164.76	52	6	5	Carbamidomethylation; Hydroxylation	11243	Platelet factor 4 OS=Mus musculus OX=10090 GN=Pf4 PE=1 SV=1
330	52	Q8K182|CO8A_MOUSE	162.97	11	5	5	Carbamidomethylation; Oxidation (M)	66080	Complement component C8 alpha chain OS=Mus musculus OX=10090 GN=C8a PE=1 SV=1
127	173	P01647|KV5AE_MOUSE	162.69	43	6	0	Oxidation (M); Carbamylation; Methyl ester; Phosphorylation to amine thiol	11965	Ig kappa chain V-V region HP 124E1 OS=Mus musculus OX=10090 PE=1 SV=1
103	192	P01666|KV3AE_MOUSE	162.63	65	9	2	Deamidation (NQ); Oxidation (M); Methyl ester; Methylation; Carbamidomethylation (DHKE X@N-term); 2 more	11952	Ig kappa chain V-III region PC 7183 OS=Mus musculus OX=10090 PE=1 SV=1
103	142	P01665|KV3AD_MOUSE	162.63	65	9	2	Deamidation (NQ); Oxidation (M); Methyl ester; Methylation; Carbamidomethylation (DHKE X@N-term); 2 more	12002	Ig kappa chain V-III region PC 7043 OS=Mus musculus OX=10090 PE=1 SV=1
225	64	Q91WP0|MASP2_MOUSE	161.67	15	9	8	Carbamidomethylation; Oxidation (M)	75517	Mannan-binding lectin serine protease 2 OS=Mus musculus OX=10090 GN=Masp2 PE=1 SV=1
134	265	P01746|HVM02_MOUSE	161.61	46	7	7	Carbamidomethylation; Deamidation (NQ); Oxidation (M); Phosphorylation to pyridyl thiol; Dihydroxy; Mutation	15514	Ig heavy chain V region 93G7 OS=Mus musculus OX=10090 PE=2 SV=1
102	140	P01670|KV3AI_MOUSE	158.21	68	8	1	Carbamidomethylation; Deamidation (NQ); Methyl ester; Methylation; Carbamidomethylation (DHKE X@N-term); 3 more	12039	Ig kappa chain V-III region PC 6684 OS=Mus musculus OX=10090 PE=1 SV=1
521	127	Q8K1I3|SPP24_MOUSE	158.19	27	6	6	Carbamidomethylation; Glycosyl-L-hydroxyproline; Mutation	23136	Secreted phosphoprotein 24 OS=Mus musculus OX=10090 GN=Spp2 PE=1 SV=2
188	75	Q9ESB3|HRG_MOUSE	156.66	19	9	8	Carbamidomethylation	59163	Histidine-rich glycoprotein OS=Mus musculus OX=10090 GN=Hrg PE=1 SV=2
158	175	P01844|LAC2_MOUSE	156.52	34	4	0	Carbamidomethylation; Deamidation (NQ); Ammonia-loss (N); Mutation	11255	Ig lambda-2 chain C region OS=Mus musculus OX=10090 GN=Iglc2 PE=1 SV=1
164	247	P01845|LAC3_MOUSE	156.52	34	4	0	Carbamidomethylation; Deamidation (NQ); Ammonia-loss (N); Mutation	11371	Ig lambda-3 chain C region OS=Mus musculus OX=10090 GN=Iglc3 PE=1 SV=1
481	137	Q9QXC1|FETUB_MOUSE	154.7	22	5	5	Carbamidomethylation; Oxidation (M); Hydroxylation	42713	Fetuin-B OS=Mus musculus OX=10090 GN=Fetub PE=1 SV=1
210	51	Q61129|CFAI_MOUSE	153.63	14	8	8	Carbamidomethylation; Oxidation (M)	67261	Complement factor I OS=Mus musculus OX=10090 GN=Cfi PE=1 SV=3
138	176	P01646|KV5AD_MOUSE	153.27	62	7	1	Deamidation (NQ); Carbamylation; Formylation (Protein N-term); Mutation	11989	Ig kappa chain V-V region HP 123E6 OS=Mus musculus OX=10090 PE=1 SV=1
124	185	P01668|KV3AG_MOUSE	152.2	43	7	0	Deamidation (NQ); Methyl ester; Methylation; Carbamidomethylation (DHKE X@N-term); Dihydroxy; Mutation	11950	Ig kappa chain V-III region PC 7210 OS=Mus musculus OX=10090 PE=1 SV=1
125	249	P11679|K2C8_MOUSE	152.07	5	9	6	Mutation	54565	Keratin type II cytoskeletal 8 OS=Mus musculus OX=10090 GN=Krt8 PE=1 SV=4
230	376	P18532|HVM61_MOUSE	151.87	28	7	1	Carbamidomethylation; Hydroxylation; Diethylation; Glycidamide adduct; Mutation	13158	Ig heavy chain V region 1B43 OS=Mus musculus OX=10090 PE=1 SV=1
99	157	P01660|KV3A8_MOUSE	150.85	41	6	0	Deamidation (NQ); Methyl ester; Methylation; Carbamidomethylation (DHKE X@N-term); Dihydroxy; Mutation	12099	Ig kappa chain V-III region PC 3741/TEPC 111 OS=Mus musculus OX=10090 PE=1 SV=1
190	130	P00920|CAH2_MOUSE	148.72	28	4	4	Deamidation (NQ)	29033	Carbonic anhydrase 2 OS=Mus musculus OX=10090 GN=Ca2 PE=1 SV=4
482	90	Q8VCG4|CO8G_MOUSE	148	35	5	5	Carbamidomethylation; Oxidation (M)	22508	Complement component C8 gamma chain OS=Mus musculus OX=10090 GN=C8g PE=1 SV=1
261	298	P12246|SAMP_MOUSE	147.55	17	3	2		26247	Serum amyloid P-component OS=Mus musculus OX=10090 GN=Apcs PE=1 SV=2
141	188	P01680|KV4A1_MOUSE	147.27	41	10	6	Deamidation (NQ); Oxidation (M); Hydroxylation; Proline oxidation to pyroglutamic acid; Crotonaldehyde; Mutation	13841	Ig kappa chain V-IV region S107B OS=Mus musculus OX=10090 PE=4 SV=1
171	163	P01878|IGHA_MOUSE	146.12	27	6	6	Carbamidomethylation; Deamidation (NQ); Oxidation (M); 2 3-dihydro-2 2-dimethyl-7-benzofuranol N-methyl carbamate; Mutation	36876	Ig alpha chain C region OS=Mus musculus OX=10090 PE=1 SV=1
172	113	P01638|KV5A6_MOUSE	145.76	45	7	2	Deamidation (NQ); Oxidation (M); Sulphone; Proline oxidation to pyroglutamic acid; Dihydroxy; Mutation	12986	Ig kappa chain V-V region L6 (Fragment) OS=Mus musculus OX=10090 PE=4 SV=1
259	279	P01679|KV6A5_MOUSE	145.61	50	10	3	Dimethylation; Hydroxylation; Carbamidomethylation (DHKE X@N-term); Propionamide (K X@N-term); Ethylation; 2 more	11502	Ig kappa chain V-VI region J539 OS=Mus musculus OX=10090 PE=1 SV=1
189	158	P01637|KV5A5_MOUSE	143.09	36	6	0	Deamidation (NQ); Oxidation (M); Sulphone; Proline oxidation to pyroglutamic acid; Dihydroxy; Mutation	14386	Ig kappa chain V-V region T1 OS=Mus musculus OX=10090 PE=4 SV=1
118	46	Q922U2|K2C5_MOUSE	142.7	10	8	4	Methylation	61767	Keratin type II cytoskeletal 5 OS=Mus musculus OX=10090 GN=Krt5 PE=1 SV=1
227	170	P03976|KV2A5_MOUSE	140.69	32	6	2	Oxidation (M); Mutation	12390	Ig kappa chain V-II region 17S29.1 OS=Mus musculus OX=10090 PE=1 SV=1
144	153	P01642|KV5A9_MOUSE	140.56	35	7	6	Carbamidomethylation; Acetylation (N-term); Methyl ester; Propionamide (K X@N-term); Tyrosine oxidation to 2-aminotyrosine; 3 more	12615	Ig kappa chain V-V region L7 (Fragment) OS=Mus musculus OX=10090 GN=Gm10881 PE=1 SV=1
235	177	P01661|KV3A9_MOUSE	140.08	34	4	0	Hydroxylation; Dihydroxy; Carboxyl modification with ethanolamine	14291	Ig kappa chain V-III region MOPC 63 OS=Mus musculus OX=10090 PE=1 SV=1
130	186	P01750|HVM06_MOUSE	139.29	34	6	3	Deamidation (NQ); Oxidation (M); Hydroxylation; Mutation	12867	Ig heavy chain V region 102 OS=Mus musculus OX=10090 PE=1 SV=1
180	76	P04186|CFAB_MOUSE	139.12	16	11	11	Carbamidomethylation; Oxidation (M); Mutation	85005	Complement factor B OS=Mus musculus OX=10090 GN=Cfb PE=1 SV=2
93	319	Q91WP6|SPA3N_MOUSE	138.88	8	5	1	Deamidation (NQ); Oxidation (M); Mutation	46718	Serine protease inhibitor A3N OS=Mus musculus OX=10090 GN=Serpina3n PE=1 SV=1
106	303	P29621|SPA3C_MOUSE	138.19	8	5	1	Oxidation (M); Mutation	46766	Serine protease inhibitor A3C OS=Mus musculus OX=10090 GN=Serpina3c PE=2 SV=1
329	150	P52430|PON1_MOUSE	137.55	16	5	5	Carbamidomethylation; Oxidation (M); Hydroxylation	39565	Serum paraoxonase/arylesterase 1 OS=Mus musculus OX=10090 GN=Pon1 PE=1 SV=2
206	78	Q01279|EGFR_MOUSE	134.97	7	7	7	Carbamidomethylation; Deamidation (NQ); Hydroxylation; Mutation	134853	Epidermal growth factor receptor OS=Mus musculus OX=10090 GN=Egfr PE=1 SV=1
176	209	P01658|KV3A6_MOUSE	134.15	22	6	1	Deamidation (NQ); Methyl ester; Methylation; Carbamidomethylation (DHKE X@N-term); Dihydroxy; Mutation	14523	Ig kappa chain V-III region MOPC 321 OS=Mus musculus OX=10090 PE=1 SV=1
271	111	P14847|CRP_MOUSE	134.02	28	4	4		25360	C-reactive protein OS=Mus musculus OX=10090 GN=Crp PE=1 SV=2
226	132	Q8VCM7|FIBG_MOUSE	133.04	17	6	6	Oxidation (M)	49391	Fibrinogen gamma chain OS=Mus musculus OX=10090 GN=Fgg PE=1 SV=1
195	36	P50446|K2C6A_MOUSE	132.42	9	6	1	Deamidation (NQ); Mutation	59335	Keratin type II cytoskeletal 6A OS=Mus musculus OX=10090 GN=Krt6a PE=1 SV=3
302	168	Q8BFZ3|ACTBL_MOUSE	132.32	13	5	0	Oxidation (M)	42004	Beta-actin-like protein 2 OS=Mus musculus OX=10090 GN=Actbl2 PE=1 SV=1
163	82	P19221|THRB_MOUSE	131.92	14	9	8	Carbamidomethylation; Oxidation (M)	70269	Prothrombin OS=Mus musculus OX=10090 GN=F2 PE=1 SV=1
211	107	P01806|HVM36_MOUSE	131.75	53	8	3	Carbamidomethylation; Deamidation (NQ); Oxidation (M); Biotinylation; Dihydroxy; Mutation	12911	Ig heavy chain V region 441 OS=Mus musculus OX=10090 PE=4 SV=1
150	77	P97290|IC1_MOUSE	131.66	10	5	5	Oxidation (M)	55585	Plasma protease C1 inhibitor OS=Mus musculus OX=10090 GN=Serping1 PE=1 SV=3
155	92	Q6IFZ6|K2C1B_MOUSE	130.99	8	6	2	Deamidation (NQ); Mutation	61359	Keratin type II cytoskeletal 1b OS=Mus musculus OX=10090 GN=Krt77 PE=1 SV=1
199	204	P18525|HVM54_MOUSE	130.14	30	6	2	Carbamidomethylation; Deamidation (NQ); Oxidation (M); Biotinylation; Hydroxylation; Mutation	12872	Ig heavy chain V region 5-84 OS=Mus musculus OX=10090 PE=1 SV=1
110	323	Q5I2A0|SPA3G_MOUSE	128.26	3	3	0	Oxidation (M); Mutation	49021	Serine protease inhibitor A3G OS=Mus musculus OX=10090 GN=Serpina3g PE=1 SV=2
212	79	Q8BGZ7|K2C75_MOUSE	126.73	9	6	2	Deamidation (NQ); Dehydration; Phosphorylation (STY)	59741	Keratin type II cytoskeletal 75 OS=Mus musculus OX=10090 GN=Krt75 PE=1 SV=1
183	131	E9PV24|FIBA_MOUSE	124.96	10	6	5	Oxidation (M)	87429	Fibrinogen alpha chain OS=Mus musculus OX=10090 GN=Fga PE=1 SV=1
173	144	P01633|KV5A1_MOUSE	124.7	31	6	3	Oxidation (M); Propargylamine	16434	Ig kappa chain V19-17 OS=Mus musculus OX=10090 GN=Igk-V19-17 PE=1 SV=1
213	41	Q9Z331|K2C6B_MOUSE	124.37	7	5	0	Deamidation (NQ); Mutation	60322	Keratin type II cytoskeletal 6B OS=Mus musculus OX=10090 GN=Krt6b PE=1 SV=3
399	256	P01789|HVM20_MOUSE	124.09	29	5	2	Oxidation (M); Carbamidomethylation (DHKE X@N-term); Mutation	13626	Ig heavy chain V region M603 OS=Mus musculus OX=10090 PE=1 SV=1
269	110	Q62351|TFR1_MOUSE	123.75	17	9	9	Oxidation (M); Mutation	85731	Transferrin receptor protein 1 OS=Mus musculus OX=10090 GN=Tfrc PE=1 SV=1
260	178	P01629|KV2A4_MOUSE	123.6	41	4	1	Carbamidomethylation; Oxidation (M); Dehydration; Mutation	12221	Ig kappa chain V-II region 2S1.3 OS=Mus musculus OX=10090 PE=1 SV=1
241	201	P01728|LV2A_MOUSE	123.23	62	4	3	Carbamidomethylation; Pyro-glu from Q	12222	Ig lambda-2 chain V region OS=Mus musculus OX=10090 PE=3 SV=1
522	174	Q61171|PRDX2_MOUSE	122.51	19	3	3		21779	Peroxiredoxin-2 OS=Mus musculus OX=10090 GN=Prdx2 PE=1 SV=3
247	84	O89020|AFAM_MOUSE	122.13	26	10	10	Carbamidomethylation; Deamidation (NQ); Oxidation (M); Mutation	69379	Afamin OS=Mus musculus OX=10090 GN=Afm PE=1 SV=2
137	246	P04945|KV6AB_MOUSE	122.11	57	7	6	Carbamidomethylation; Deamidation (NQ); Oxidation (M); Hydroxylation; Methyl ester; 5 more	11713	Ig kappa chain V-VI region NQ2-6.1 OS=Mus musculus OX=10090 PE=2 SV=1
379	129	Q07456|AMBP_MOUSE	120.15	13	3	3	Carbamidomethylation; Oxidation (M); Hydroxylation	39029	Protein AMBP OS=Mus musculus OX=10090 GN=Ambp PE=1 SV=2
181	74	E9Q414|APOB_MOUSE	119.84	3	11	11	Carbamidomethylation; Oxidation (M); Phosphorylation (STY)	509437	Apolipoprotein B-100 OS=Mus musculus OX=10090 GN=Apob PE=1 SV=1
168	1320	O88783|FA5_MOUSE	119.58	2	4	4	Deamidation (NQ)	247228	Coagulation factor V OS=Mus musculus OX=10090 GN=F5 PE=1 SV=1
156	116	P08730|K1C13_MOUSE	117.75	6	5	0	Deamidation (NQ); Pyro-glu from Q	47754	Keratin type I cytoskeletal 13 OS=Mus musculus OX=10090 GN=Krt13 PE=1 SV=2
1076	407	P01674|KV3AM_MOUSE	117.67	40	3	2	Methyl ester; Mutation	11699	Ig kappa chain V-III region PC 2154 OS=Mus musculus OX=10090 PE=1 SV=1
403	393	P06327|HVM52_MOUSE	117.47	26	5	5	Carbamidomethylation; Deamidation (NQ); Oxidation (M); Acetylation (N-term); Amidation; 2 more	12971	Ig heavy chain V region VH558 A1/A4 OS=Mus musculus OX=10090 GN=Gm5629 PE=2 SV=1
630	187	P01663|KV3AB_MOUSE	116.99	31	3	0	Hydroxylation; Dihydroxy; Carboxyl modification with ethanolamine	12005	Ig kappa chain V-III region PC 4050 OS=Mus musculus OX=10090 PE=1 SV=1
167	255	P01648|KV5AF_MOUSE	115.76	43	5	0	Oxidation (M); Carbamylation; Methyl ester	11961	Ig kappa chain V-V region HP 91A3 OS=Mus musculus OX=10090 PE=1 SV=1
301	261	O88947|FA10_MOUSE	115.32	5	3	2		54018	Coagulation factor X OS=Mus musculus OX=10090 GN=F10 PE=1 SV=1
140	172	P18526|HVM55_MOUSE	114.69	39	6	0	Carbamidomethylation; Oxidation (M); Hydroxylation; 2 3-dihydro-2 2-dimethyl-7-benzofuranol N-methyl carbamate; Mutation	12902	Ig heavy chain V region 345 OS=Mus musculus OX=10090 PE=1 SV=1
940	98	Q8BH35|CO8B_MOUSE	114.54	6	3	3	Carbamidomethylation	66229	Complement component C8 beta chain OS=Mus musculus OX=10090 GN=C8b PE=1 SV=1
284	353	Q9QUM9|PSA6_MOUSE	114.48	29	5	5	Carbamidomethylation; Deamidation (NQ); Amidation	27372	Proteasome subunit alpha type-6 OS=Mus musculus OX=10090 GN=Psma6 PE=1 SV=1
135	118	Q61414|K1C15_MOUSE	113.31	12	7	4	Oxidation (M); Carbamidomethylation (DHKE X@N-term); Mutation	49138	Keratin type I cytoskeletal 15 OS=Mus musculus OX=10090 GN=Krt15 PE=1 SV=2
174	99	Q3UV17|K22O_MOUSE	112.84	7	5	3	Mutation	62845	Keratin type II cytoskeletal 2 oral OS=Mus musculus OX=10090 GN=Krt76 PE=1 SV=1
142	273	P01657|KV3A5_MOUSE	112.38	24	7	0	Deamidation (NQ); Methyl ester; Methylation; Carbamidomethylation (DHKE X@N-term); Dihydroxy; Mutation	11949	Ig kappa chain V-III region PC 2413 OS=Mus musculus OX=10090 PE=1 SV=1
136	167	P01803|HVM34_MOUSE	111.4	39	8	0	Oxidation (M); Mutation	12691	Ig heavy chain V region AMPC1 OS=Mus musculus OX=10090 PE=1 SV=1
762	293	P04919|B3AT_MOUSE	110.19	11	6	6	Carbamidomethylation	103135	Band 3 anion transport protein OS=Mus musculus OX=10090 GN=Slc4a1 PE=1 SV=1
196	189	P01634|KV5A2_MOUSE	109.86	29	7	1	Methylation; Ubiquitin; Mutation	14902	Ig kappa chain V-V region MOPC 21 OS=Mus musculus OX=10090 PE=1 SV=1
198	281	P01723|LV1A_MOUSE	109.82	56	3	2	Carbamidomethylation; Pyro-glu from Q	12222	Ig lambda-1 chain V region OS=Mus musculus OX=10090 PE=1 SV=2
198	282	P01727|LV1E_MOUSE	109.82	50	3	2	Carbamidomethylation; Pyro-glu from Q	13529	Ig lambda-1 chain V region S43 OS=Mus musculus OX=10090 PE=1 SV=1
147	126	P01804|HVM35_MOUSE	108.95	31	7	0	Oxidation (M); Mutation	12304	Ig heavy chain V-III region HPC76 (Fragment) OS=Mus musculus OX=10090 PE=4 SV=1
270	364	Q497I4|KRT35_MOUSE	108.58	8	4	1	Mutation	50530	Keratin type I cuticular Ha5 OS=Mus musculus OX=10090 GN=Krt35 PE=1 SV=1
285	102	Q8VED5|K2C79_MOUSE	107.9	6	4	2	Phosphorylation (STY)	57552	Keratin type II cytoskeletal 79 OS=Mus musculus OX=10090 GN=Krt79 PE=1 SV=2
119	202	P18528|HVM57_MOUSE	107.48	36	6	1	Carbamidomethylation; Oxidation (M); Hydroxylation; Methyl ester; 2 3-dihydro-2 2-dimethyl-7-benzofuranol N-methyl carbamate; Mutation	11007	Ig heavy chain V region 6.96 OS=Mus musculus OX=10090 PE=4 SV=1
197	203	P01786|HVM17_MOUSE	106.52	25	4	3	Carbamidomethylation; Deamidation (NQ); Methyl ester	12975	Ig heavy chain V region MOPC 47A OS=Mus musculus OX=10090 PE=1 SV=1
272	295	P01649|KV5AG_MOUSE	102.81	32	4	0	Oxidation (M); Methyl ester	12057	Ig kappa chain V-V regions OS=Mus musculus OX=10090 PE=1 SV=1
274	411	P01652|KV5AK_MOUSE	102.6	29	4	2	Hydroxylation; Carbamidomethylation (DHKE X@N-term); Replacement of proton with ammonium ion	11810	Ig kappa chain V-V region J606 OS=Mus musculus OX=10090 PE=1 SV=1
145	239	P18524|HVM53_MOUSE	101.31	34	4	1	Carbamidomethylation; Oxidation (M); Mutation	12866	Ig heavy chain V region RF OS=Mus musculus OX=10090 PE=1 SV=1
764	18483	P33622|APOC3_MOUSE	101.28	64	3	3	Deamidation (NQ); Oxidation (M)	10982	Apolipoprotein C-III OS=Mus musculus OX=10090 GN=Apoc3 PE=1 SV=2
582	274	Q00724|RET4_MOUSE	100.29	19	3	3	Carbamidomethylation	23206	Retinol-binding protein 4 OS=Mus musculus OX=10090 GN=Rbp4 PE=1 SV=2
377	251	Q6IFZ9|K2C74_MOUSE	98.3	5	4	0		54747	Keratin type II cytoskeletal 74 OS=Mus musculus OX=10090 GN=Krt74 PE=3 SV=1
378	171	Q6NXH9|K2C73_MOUSE	98.03	6	4	1	Carbamidomethylation; Oxidation (M)	58911	Keratin type II cytoskeletal 73 OS=Mus musculus OX=10090 GN=Krt73 PE=1 SV=1
763	304	Q61704|ITIH3_MOUSE	98	6	4	4	Oxidation (M)	99358	Inter-alpha-trypsin inhibitor heavy chain H3 OS=Mus musculus OX=10090 GN=Itih3 PE=1 SV=3
100	199	P84751|HVM63_MOUSE	98	19	5	2	Carbamidomethylation; Hydroxylation; Mutation	25350	Ig heavy chain Mem5 (Fragment) OS=Mus musculus OX=10090 PE=1 SV=1
581	169	O70165|FCN1_MOUSE	97.49	12	4	4	Carbamidomethylation	36298	Ficolin-1 OS=Mus musculus OX=10090 GN=Fcn1 PE=1 SV=1
939	18498	Q9D646|KRT34_MOUSE	94.81	9	3	1	Mutation	44560	Keratin type I cuticular Ha4 OS=Mus musculus OX=10090 GN=Krt34 PE=2 SV=1
248	100	P07744|K2C4_MOUSE	94.1	8	6	4	Deamidation (NQ); Dehydration; Benzoyl; Mutation	56283	Keratin type II cytoskeletal 4 OS=Mus musculus OX=10090 GN=Krt4 PE=1 SV=2
400	238	Q9R0H5|K2C71_MOUSE	93.83	4	3	0		57383	Keratin type II cytoskeletal 71 OS=Mus musculus OX=10090 GN=Krt71 PE=1 SV=1
200	56	Q9QWL7|K1C17_MOUSE	93.55	6	4	0		48162	Keratin type I cytoskeletal 17 OS=Mus musculus OX=10090 GN=Krt17 PE=1 SV=3
242	128	P19001|K1C19_MOUSE	93.37	7	4	1	Ethylation	44542	Keratin type I cytoskeletal 19 OS=Mus musculus OX=10090 GN=Krt19 PE=1 SV=1
483	154	P01810|HVM40_MOUSE	93.08	30	5	0	Carbamidomethylation; Biotinylation; Dihydroxy; Mutation	13240	Ig heavy chain V region J539 OS=Mus musculus OX=10090 PE=1 SV=1
222	267	Q8VCT4|CES1D_MOUSE	91.9	3	2	0	Proline oxidation to pyroglutamic acid	61788	Carboxylesterase 1D OS=Mus musculus OX=10090 GN=Ces1d PE=1 SV=1
250	277	Q8VCC2|EST1_MOUSE	91.9	3	2	0	Proline oxidation to pyroglutamic acid	62680	Liver carboxylesterase 1 OS=Mus musculus OX=10090 GN=Ces1 PE=1 SV=1
273	198	P04940|KV6A6_MOUSE	89.03	36	7	1	Deamidation (NQ); Methyl ester; Carbamidomethylation (DHKE X@N-term); Propionamide (K X@N-term); Mutation	11561	Ig kappa chain V-VI region NQ2-17.4.1 OS=Mus musculus OX=10090 PE=2 SV=1
2111	271	P11859|ANGT_MOUSE	88.78	5	2	2		51990	Angiotensinogen OS=Mus musculus OX=10090 GN=Agt PE=1 SV=1
357	387	P01632|KV1A1_MOUSE	88.24	37	7	2	Oxidation (M); Methylation; Carbamidomethylation (DHKE X@N-term); Glycidamide adduct; Mutation	12717	Ig kappa chain V-I region S107A OS=Mus musculus OX=10090 GN=Igkv7-33 PE=2 SV=1
331	164	P84750|KVM5_MOUSE	88.23	35	4	3	Hydroxylation; Deamidation followed by a methylation; 2-amino-3-oxo-butanoic_acid	13251	Ig kappa chain V region Mem5 (Fragment) OS=Mus musculus OX=10090 PE=1 SV=1
332	260	P04941|KV6A7_MOUSE	87.77	32	6	0	Deamidation (NQ); Oxidation (M); Methyl ester; Carbamidomethylation (DHKE X@N-term); Propionamide (K X@N-term); Mutation	11565	Ig kappa chain V-VI region NQ2-48.2.2 OS=Mus musculus OX=10090 PE=2 SV=1
332	259	P04944|KV6AA_MOUSE	87.77	32	6	0	Deamidation (NQ); Oxidation (M); Methyl ester; Carbamidomethylation (DHKE X@N-term); Propionamide (K X@N-term); Mutation	11629	Ig kappa chain V-VI region NQ5-78.2.6 OS=Mus musculus OX=10090 PE=2 SV=1
231	326	Q80X76|SPA3F_MOUSE	86.5	3	2	0	Oxidation (M); Mutation	50003	Serine protease inhibitor A3F OS=Mus musculus OX=10090 GN=Serpina3f PE=1 SV=3
401	252	Q99M73|KRT84_MOUSE	86.02	3	3	1	Methyl ester	64983	Keratin type II cuticular Hb4 OS=Mus musculus OX=10090 GN=Krt84 PE=2 SV=2
485	18484	Q8BND5|QSOX1_MOUSE	85.42	3	2	2		82785	Sulfhydryl oxidase 1 OS=Mus musculus OX=10090 GN=Qsox1 PE=1 SV=1
151	378	P02104|HBE_MOUSE	84.97	15	2	1	Oxidation (HW); Carbamidomethylation (DHKE X@N-term); Dihydroxy	16137	Hemoglobin subunit epsilon-Y2 OS=Mus musculus OX=10090 GN=Hbb-y PE=1 SV=2
333	53	Q61781|K1C14_MOUSE	84.59	7	3	0	Oxidation (M)	52867	Keratin type I cytoskeletal 14 OS=Mus musculus OX=10090 GN=Krt14 PE=1 SV=2
765	1949	Q9Z2U0|PSA7_MOUSE	79.68	8	2	0		27855	Proteasome subunit alpha type-7 OS=Mus musculus OX=10090 GN=Psma7 PE=1 SV=1
111	297	Q8R422|CD109_MOUSE	78.93	2	3	1	Methyl ester	161658	CD109 antigen OS=Mus musculus OX=10090 GN=Cd109 PE=1 SV=1
585	159	Q9DCV7|K2C7_MOUSE	78.3	4	3	1		50709	Keratin type II cytoskeletal 7 OS=Mus musculus OX=10090 GN=Krt7 PE=1 SV=1
1302	292	P09813|APOA2_MOUSE	77.86	33	3	2	Oxidation (M)	11309	Apolipoprotein A-II OS=Mus musculus OX=10090 GN=Apoa2 PE=1 SV=2
402	67	Q6IFX2|K1C42_MOUSE	76.53	6	2	0	Oxidation (M)	50133	Keratin type I cytoskeletal 42 OS=Mus musculus OX=10090 GN=Krt42 PE=1 SV=1
523	94	Q07968|F13B_MOUSE	75.6	5	4	3		76195	Coagulation factor XIII B chain OS=Mus musculus OX=10090 GN=F13b PE=1 SV=2
690	400	Q60692|PSB6_MOUSE	72.37	8	2	2	Oxidation (M)	25379	Proteasome subunit beta type-6 OS=Mus musculus OX=10090 GN=Psmb6 PE=1 SV=3
438	317	Q6IME9|K2C72_MOUSE	71.84	2	2	0		56750	Keratin type II cytoskeletal 72 OS=Mus musculus OX=10090 GN=Krt72 PE=3 SV=1
1077	18495	Q9CWH6|PSMA8_MOUSE	70.27	6	1	0		27866	Proteasome subunit alpha-type 7-like OS=Mus musculus OX=10090 GN=Psma8 PE=1 SV=1
334	241	P05784|K1C18_MOUSE	67.39	3	2	0		47538	Keratin type I cytoskeletal 18 OS=Mus musculus OX=10090 GN=Krt18 PE=1 SV=5
692	244	Q9Z2T6|KRT85_MOUSE	63.88	2	1	1		55759	Keratin type II cuticular Hb5 OS=Mus musculus OX=10090 GN=Krt85 PE=1 SV=2
338	307	Q9R0R1|TRFM_MOUSE	61.7	2	2	0		81293	Melanotransferrin OS=Mus musculus OX=10090 GN=Meltf PE=2 SV=1
359	280	P01821|HVM45_MOUSE	61.37	19	2	2	Carbamidomethylation; Deamidation (NQ)	12593	Ig heavy chain V region MC101 OS=Mus musculus OX=10090 PE=1 SV=1
766	18485	Q9R0G6|COMP_MOUSE	60.13	2	2	1	Oxidation (M)	82342	Cartilage oligomeric matrix protein OS=Mus musculus OX=10090 GN=Comp PE=1 SV=2
251	291	P18530|HVM59_MOUSE	59.85	24	3	1	Carbamidomethylation	12972	Ig heavy chain V region 7-39 OS=Mus musculus OX=10090 PE=4 SV=1
696	354	Q91WU0|CES1F_MOUSE	59.65	1	1	0		61612	Carboxylesterase 1F OS=Mus musculus OX=10090 GN=Ces1f PE=1 SV=1
697	365	Q64176|EST1E_MOUSE	59.65	1	1	0		61582	Carboxylesterase 1E OS=Mus musculus OX=10090 GN=Ces1e PE=1 SV=1
337	399	Q6IFX3|K1C40_MOUSE	59.06	3	2	0		48928	Keratin type I cytoskeletal 40 OS=Mus musculus OX=10090 GN=Krt40 PE=2 SV=1
70	250	A2ASS6|TITIN_MOUSE	59.02	0	9	8	Deamidation (NQ); Carboxylation (DKW)	3906375	Titin OS=Mus musculus OX=10090 GN=Ttn PE=1 SV=1
1303	421	P07361|A1AG2_MOUSE	58.03	11	2	1		23843	Alpha-1-acid glycoprotein 2 OS=Mus musculus OX=10090 GN=Orm2 PE=1 SV=1
689	207	Q61247|A2AP_MOUSE	57.67	12	3	3	Deamidation (NQ); Oxidation (M)	54972	Alpha-2-antiplasmin OS=Mus musculus OX=10090 GN=Serpinf2 PE=1 SV=1
841	115	P42703|LIFR_MOUSE	57.56	5	4	4	Deamidation (NQ)	122574	Leukemia inhibitory factor receptor OS=Mus musculus OX=10090 GN=Lifr PE=1 SV=1
360	2319	Q60575|KIF1B_MOUSE	55.73	2	5	3	Carbamidomethylation (DHKE X@N-term); Benzyl isothiocyanate	204079	Kinesin-like protein KIF1B OS=Mus musculus OX=10090 GN=Kif1b PE=1 SV=2
584	696	Q5SWW4|MED13_MOUSE	55.53	1	2	0	Carbamidomethylation	238589	Mediator of RNA polymerase II transcription subunit 13 OS=Mus musculus OX=10090 GN=Med13 PE=1 SV=1
239	983	Q9EPN1|NBEA_MOUSE	55.43	1	3	0		326742	Neurobeachin OS=Mus musculus OX=10090 GN=Nbea PE=1 SV=1
252	306	Q60604|ADSV_MOUSE	55.15	2	3	0		80254	Adseverin OS=Mus musculus OX=10090 GN=Scin PE=1 SV=3
3022	381	P33587|PROC_MOUSE	55.01	2	1	1		51818	Vitamin K-dependent protein C OS=Mus musculus OX=10090 GN=Proc PE=1 SV=2
1624	18517	P01741|HVM00_MOUSE	54.08	11	1	1	Pyro-glu from E	12555	Ig heavy chain V region OS=Mus musculus OX=10090 PE=1 SV=1
691	200	Q05895|TSP3_MOUSE	52.28	4	2	1	Carbamidomethylation; Deamidation (NQ); Oxidation (M)	104119	Thrombospondin-3 OS=Mus musculus OX=10090 GN=Thbs3 PE=1 SV=2
384	398	P07146|TRY2_MOUSE	51.13	6	2	2	Deamidation (NQ)	26204	Anionic trypsin-2 OS=Mus musculus OX=10090 GN=Prss2 PE=1 SV=1
1621	322	P49182|HEP2_MOUSE	50.93	4	2	1		54497	Heparin cofactor 2 OS=Mus musculus OX=10090 GN=Serpind1 PE=1 SV=1
254	1524	Q80X82|SYMPK_MOUSE	50.05	2	3	1		142283	Symplekin OS=Mus musculus OX=10090 GN=Sympk PE=1 SV=1
3023	413	P01887|B2MG_MOUSE	49.29	8	1	1		13779	Beta-2-microglobulin OS=Mus musculus OX=10090 GN=B2m PE=1 SV=2
1305	383	Q60590|A1AG1_MOUSE	48.17	4	1	0		23895	Alpha-1-acid glycoprotein 1 OS=Mus musculus OX=10090 GN=Orm1 PE=1 SV=1
244	472	P70434|IRF7_MOUSE	47.59	4	2	1	Carbamidomethylation; Oxidation (M)	51222	Interferon regulatory factor 7 OS=Mus musculus OX=10090 GN=Irf7 PE=1 SV=1
340	93	Q9Z2K1|K1C16_MOUSE	47.36	1	1	0		51606	Keratin type I cytoskeletal 16 OS=Mus musculus OX=10090 GN=Krt16 PE=1 SV=3
341	403	Q61897|KT33B_MOUSE	47.36	2	1	0		45864	Keratin type I cuticular Ha3-II OS=Mus musculus OX=10090 GN=Krt33b PE=1 SV=2
361	428	Q62168|K1H2_MOUSE	47.36	2	1	0		46423	Keratin type I cuticular Ha2 OS=Mus musculus OX=10090 GN=Krt32 PE=1 SV=2
383	429	Q61765|K1H1_MOUSE	47.36	2	1	0		47117	Keratin type I cuticular Ha1 OS=Mus musculus OX=10090 GN=Krt31 PE=1 SV=2
526	331	A1L317|K1C24_MOUSE	47.36	1	1	0		54041	Keratin type I cytoskeletal 24 OS=Mus musculus OX=10090 GN=Krt24 PE=2 SV=2
1075	2593	Q9WUU9|GANP_MOUSE	47.1	0	1	0		217361	Germinal-center associated nuclear protein OS=Mus musculus OX=10090 GN=Mcm3ap PE=1 SV=2
1099	447	Q9JHI0|MMP19_MOUSE	47.1	1	1	0		59122	Matrix metalloproteinase-19 OS=Mus musculus OX=10090 GN=Mmp19 PE=2 SV=1
1134	1300	Q9JM99|PRG4_MOUSE	47.1	0	1	0		115996	Proteoglycan 4 OS=Mus musculus OX=10090 GN=Prg4 PE=1 SV=2
1664	1189	Q99NF8|RBP17_MOUSE	46.84	1	2	1		124054	Ran-binding protein 17 OS=Mus musculus OX=10090 GN=Ranbp17 PE=1 SV=1
1080	425	Q3UZ09|C1RL_MOUSE	46.82	2	1	0		53435	Complement C1r subcomponent-like protein OS=Mus musculus OX=10090 GN=C1rl PE=1 SV=1
342	1551	Q61493|REV3L_MOUSE	46.31	0	2	1		350711	DNA polymerase zeta catalytic subunit OS=Mus musculus OX=10090 GN=Rev3l PE=1 SV=3
459	1192	Q80UG8|TTLL4_MOUSE	45.88	2	3	1		132530	Tubulin polyglutamylase TTLL4 OS=Mus musculus OX=10090 GN=Ttll4 PE=1 SV=3
704	788	Q62468|VILI_MOUSE	45.65	1	2	0		92775	Villin-1 OS=Mus musculus OX=10090 GN=Vil1 PE=1 SV=3
769	313	Q80YD1|SUV3_MOUSE	45.29	2	2	0		87005	ATP-dependent RNA helicase SUPV3L1 mitochondrial OS=Mus musculus OX=10090 GN=Supv3l1 PE=1 SV=1
588	568	Q8CIR4|TRPM6_MOUSE	45.15	1	3	1	Oxidation (M)	232887	Transient receptor potential cation channel subfamily M member 6 OS=Mus musculus OX=10090 GN=Trpm6 PE=2 SV=1
1081	392	P21765|GPX5_MOUSE	45.08	5	1	0	Oxidation (M)	25393	Epididymal secretory glutathione peroxidase OS=Mus musculus OX=10090 GN=Gpx5 PE=2 SV=3
240	1679	Q8BX70|VP13C_MOUSE	44.98	0	2	0		420092	Vacuolar protein sorting-associated protein 13C OS=Mus musculus OX=10090 GN=Vps13c PE=1 SV=2
238	18571	Q8VHG0|FMO4_MOUSE	44.75	2	2	0		63792	Dimethylaniline monooxygenase [N-oxide-forming] 4 OS=Mus musculus OX=10090 GN=Fmo4 PE=1 SV=3
362	452	Q62226|SHH_MOUSE	44.55	2	2	0		47773	Sonic hedgehog protein OS=Mus musculus OX=10090 GN=Shh PE=1 SV=2
773	333	Q03350|TSP2_MOUSE	44.05	1	1	0	Oxidation (M)	129882	Thrombospondin-2 OS=Mus musculus OX=10090 GN=Thbs2 PE=1 SV=2
166	2092	Q6ZWQ0|SYNE2_MOUSE	43.91	0	2	0		782738	Nesprin-2 OS=Mus musculus OX=10090 GN=Syne2 PE=1 SV=2
234	3827	Q6URW6|MYH14_MOUSE	43.85	0	2	0		228584	Myosin-14 OS=Mus musculus OX=10090 GN=Myh14 PE=1 SV=1
316	731	O88738|BIRC6_MOUSE	43.56	1	4	3	Carbamidomethylation; Deamidation (NQ)	532176	Baculoviral IAP repeat-containing protein 6 OS=Mus musculus OX=10090 GN=Birc6 PE=1 SV=2
306	849	Q923P0|COKA1_MOUSE	43.4	1	2	1		140925	Collagen alpha-1(XX) chain OS=Mus musculus OX=10090 GN=Col20a1 PE=2 SV=3
3024	311	Q9JHH6|CBPB2_MOUSE	43.34	2	1	1		48871	Carboxypeptidase B2 OS=Mus musculus OX=10090 GN=Cpb2 PE=1 SV=1
1078	286	Q08879|FBLN1_MOUSE	42.8	1	1	1		78033	Fibulin-1 OS=Mus musculus OX=10090 GN=Fbln1 PE=1 SV=2
497	984	P59764|DOCK4_MOUSE	42.77	1	2	1	Deamidation (NQ)	226548	Dedicator of cytokinesis protein 4 OS=Mus musculus OX=10090 GN=Dock4 PE=1 SV=1
419	2262	Q8VI59|PCX3_MOUSE	42.72	1	2	0		221571	Pecanex-like protein 3 OS=Mus musculus OX=10090 GN=Pcnx3 PE=1 SV=2
2113	301	P0C0S6|H2AZ_MOUSE	42.69	7	1	1		13553	Histone H2A.Z OS=Mus musculus OX=10090 GN=H2az1 PE=1 SV=2
2113	300	Q3THW5|H2AV_MOUSE	42.69	7	1	1		13509	Histone H2A.V OS=Mus musculus OX=10090 GN=H2afv PE=1 SV=3
2113	217	Q8CGP6|H2A1H_MOUSE	42.69	7	1	1		13950	Histone H2A type 1-H OS=Mus musculus OX=10090 GN=Hist1h2ah PE=1 SV=3
2113	218	Q8R1M2|H2AJ_MOUSE	42.69	7	1	1		14045	Histone H2A.J OS=Mus musculus OX=10090 GN=H2afj PE=1 SV=1
2113	210	Q64523|H2A2C_MOUSE	42.69	7	1	1		13988	Histone H2A type 2-C OS=Mus musculus OX=10090 GN=Hist2h2ac PE=1 SV=3
2113	245	Q64522|H2A2B_MOUSE	42.69	7	1	1		14013	Histone H2A type 2-B OS=Mus musculus OX=10090 GN=Hist2h2ab PE=1 SV=3
2113	230	C0HKE8|H2A1O_MOUSE	42.69	7	1	1		14135	Histone H2A type 1-O OS=Mus musculus OX=10090 GN=Hist1h2ao PE=1 SV=1
2113	229	C0HKE3|H2A1D_MOUSE	42.69	7	1	1		14135	Histone H2A type 1-D OS=Mus musculus OX=10090 GN=H2ac7 PE=1 SV=1
2113	228	C0HKE2|H2A1C_MOUSE	42.69	7	1	1		14135	Histone H2A type 1-C OS=Mus musculus OX=10090 GN=Hist1h2ac PE=1 SV=1
2113	227	Q8CGP7|H2A1K_MOUSE	42.69	7	1	1		14150	Histone H2A type 1-K OS=Mus musculus OX=10090 GN=H2ac15 PE=1 SV=3
2113	226	C0HKE4|H2A1E_MOUSE	42.69	7	1	1		14135	Histone H2A type 1-E OS=Mus musculus OX=10090 GN=H2ac8 PE=1 SV=1
2113	225	C0HKE5|H2A1G_MOUSE	42.69	7	1	1		14135	Histone H2A type 1-G OS=Mus musculus OX=10090 GN=H2ac11 PE=1 SV=1
2113	224	C0HKE6|H2A1I_MOUSE	42.69	7	1	1		14135	Histone H2A type 1-I OS=Mus musculus OX=10090 GN=H2ac13 PE=1 SV=1
2113	223	C0HKE7|H2A1N_MOUSE	42.69	7	1	1		14135	Histone H2A type 1-N OS=Mus musculus OX=10090 GN=Hist1h2an PE=1 SV=1
2113	222	Q8CGP5|H2A1F_MOUSE	42.69	7	1	1		14162	Histone H2A type 1-F OS=Mus musculus OX=10090 GN=Hist1h2af PE=1 SV=3
2113	221	C0HKE9|H2A1P_MOUSE	42.69	7	1	1		14135	Histone H2A type 1-P OS=Mus musculus OX=10090 GN=Hist1h2ap PE=1 SV=1
2113	220	Q8BFU2|H2A3_MOUSE	42.69	7	1	1		14121	Histone H2A type 3 OS=Mus musculus OX=10090 GN=Hist3h2a PE=1 SV=3
2113	219	C0HKE1|H2A1B_MOUSE	42.69	7	1	1		14135	Histone H2A type 1-B OS=Mus musculus OX=10090 GN=H2ac4 PE=1 SV=1
2113	211	Q6GSS7|H2A2A_MOUSE	42.69	7	1	1		14095	Histone H2A type 2-A OS=Mus musculus OX=10090 GN=Hist2h2aa1 PE=1 SV=3
2113	231	P27661|H2AX_MOUSE	42.69	6	1	1		15143	Histone H2AX OS=Mus musculus OX=10090 GN=H2afx PE=1 SV=2
488	18493	Q504N7|IFIXL_MOUSE	42.55	3	2	0		43825	Pyrin and HIN domain-containing protein 1-like OS=Mus musculus OX=10090 PE=2 SV=1
490	18505	Q8BV49|IFIX_MOUSE	42.55	3	2	0		46887	Pyrin and HIN domain-containing protein 1 OS=Mus musculus OX=10090 GN=Pyhin1 PE=1 SV=1
3025	18510	P03953|CFAD_MOUSE	42.42	3	1	1		28057	Complement factor D OS=Mus musculus OX=10090 GN=Cfd PE=1 SV=1
339	349	Q6P5H2|NEST_MOUSE	42.31	1	2	2	Deamidation (NQ)	207122	Nestin OS=Mus musculus OX=10090 GN=Nes PE=1 SV=1
312	3254	Q8CJ27|ASPM_MOUSE	42.26	0	2	0		364218	Abnormal spindle-like microcephaly-associated protein homolog OS=Mus musculus OX=10090 GN=Aspm PE=1 SV=2
1695	5039	Q80T79|CSMD3_MOUSE	42.17	0	2	1		405764	CUB and sushi domain-containing protein 3 OS=Mus musculus OX=10090 GN=Csmd3 PE=1 SV=3
219	1215	Q06194|FA8_MOUSE	42.16	1	2	1		266193	Coagulation factor VIII OS=Mus musculus OX=10090 GN=F8 PE=2 SV=2
255	18815	Q32KG4|RTL9_MOUSE	41.8	2	3	2	Deamidation (NQ)	138467	Retrotransposon Gag-like protein 9 OS=Mus musculus OX=10090 GN=Rtl9 PE=2 SV=1
216	1862	Q80W93|HYDIN_MOUSE	41.7	1	3	2	Deamidation (NQ)	581532	Hydrocephalus-inducing protein OS=Mus musculus OX=10090 GN=Hydin PE=1 SV=2
1622	467	P11499|HS90B_MOUSE	41.63	1	1	1		83281	Heat shock protein HSP 90-beta OS=Mus musculus OX=10090 GN=Hsp90ab1 PE=1 SV=3
804	19403	Q80YR7|CLSPN_MOUSE	41.55	1	2	0		146715	Claspin OS=Mus musculus OX=10090 GN=Clspn PE=1 SV=2
2144	1096	Q9ET77|JPH3_MOUSE	41.43	3	2	1	Deamidation (NQ)	81229	Junctophilin-3 OS=Mus musculus OX=10090 GN=Jph3 PE=1 SV=1
1308	18521	Q8K3F2|MMP21_MOUSE	41.12	1	1	0		65454	Matrix metalloproteinase-21 OS=Mus musculus OX=10090 GN=Mmp21 PE=1 SV=1
322	2219	Q5DU28|PCX2_MOUSE	41.06	1	2	1		234126	Pecanex-like protein 2 OS=Mus musculus OX=10090 GN=Pcnx2 PE=2 SV=2
955	1527	Q7M6Z4|KIF27_MOUSE	41.03	1	2	1	Deamidation (NQ)	158955	Kinesin-like protein KIF27 OS=Mus musculus OX=10090 GN=Kif27 PE=1 SV=1
604	19162	O70566|DIAP2_MOUSE	40.66	1	2	0	Deamidation (NQ)	124871	Protein diaphanous homolog 2 OS=Mus musculus OX=10090 GN=Diaph2 PE=1 SV=2
593	1194	Q61001|LAMA5_MOUSE	40.56	0	2	1		404056	Laminin subunit alpha-5 OS=Mus musculus OX=10090 GN=Lama5 PE=1 SV=4
798	2147	Q64449|MRC2_MOUSE	40.47	2	3	2	Oxidation (M)	167074	C-type mannose receptor 2 OS=Mus musculus OX=10090 GN=Mrc2 PE=1 SV=3
597	1488	Q811B1|XYLT1_MOUSE	40.3	1	2	0		107298	Xylosyltransferase 1 OS=Mus musculus OX=10090 GN=Xylt1 PE=1 SV=1
718	19089	Q80Z37|TOPRS_MOUSE	40.3	1	2	0		117082	E3 ubiquitin-protein ligase Topors OS=Mus musculus OX=10090 GN=Topors PE=1 SV=1
848	18547	Q9D4H1|EXOC2_MOUSE	39.96	2	2	1	Deamidation (NQ)	103959	Exocyst complex component 2 OS=Mus musculus OX=10090 GN=Exoc2 PE=1 SV=1
595	1707	P33173|KIF1A_MOUSE	39.68	1	2	0		191724	Kinesin-like protein KIF1A OS=Mus musculus OX=10090 GN=Kif1a PE=1 SV=2
354	4070	A3KFM7|CHD6_MOUSE	39.5	0	2	0		305396	Chromodomain-helicase-DNA-binding protein 6 OS=Mus musculus OX=10090 GN=Chd6 PE=1 SV=1
1079	8636	Q5BL07|PEX1_MOUSE	39.45	1	1	0		141427	Peroxisome biogenesis factor 1 OS=Mus musculus OX=10090 GN=Pex1 PE=1 SV=2
1623	18515	Q3UMC0|AFG2H_MOUSE	39.45	1	1	0		97256	ATPase family protein 2 homolog OS=Mus musculus OX=10090 GN=Spata5 PE=1 SV=2
3021	18516	Q9D3R6|KATL2_MOUSE	39.45	2	1	0		61153	Katanin p60 ATPase-containing subunit A-like 2 OS=Mus musculus OX=10090 GN=Katnal2 PE=2 SV=2
600	851	Q7TPH6|MYCB2_MOUSE	39.45	0	2	1		521239	E3 ubiquitin-protein ligase MYCBP2 OS=Mus musculus OX=10090 GN=Mycbp2 PE=1 SV=3
885	981	Q8BQM8|EMAL5_MOUSE	38.97	1	2	1		220105	Echinoderm microtubule-associated protein-like 5 OS=Mus musculus OX=10090 GN=Eml5 PE=2 SV=2
1133	19190	Q9EPK7|XPO7_MOUSE	38.92	0	1	0		123810	Exportin-7 OS=Mus musculus OX=10090 GN=Xpo7 PE=1 SV=3
464	2102	Q6AW69|CGNL1_MOUSE	38.71	1	2	0		148230	Cingulin-like protein 1 OS=Mus musculus OX=10090 GN=Cgnl1 PE=1 SV=2
233	2446	E9Q555|RN213_MOUSE	38.48	0	2	1		584791	E3 ubiquitin-protein ligase RNF213 OS=Mus musculus OX=10090 GN=Rnf213 PE=1 SV=2
475	2661	Q80XI3|IF4G3_MOUSE	38.45	1	2	0		174889	Eukaryotic translation initiation factor 4 gamma 3 OS=Mus musculus OX=10090 GN=Eif4g3 PE=1 SV=2
669	2630	A7XUY5|SKIT5_MOUSE	38.17	1	2	1		165917	Selection and upkeep of intraepithelial T-cells protein 5 OS=Mus musculus OX=10090 GN=Skint5 PE=2 SV=1
253	18492	B2RX88|CSPP1_MOUSE	37.83	2	2	2	Deamidation (NQ)	138312	Centrosome and spindle pole associated protein 1 OS=Mus musculus OX=10090 GN=Cspp1 PE=1 SV=2
382	327	P11531|DMD_MOUSE	37.43	1	2	2	Deamidation (NQ)	425833	Dystrophin OS=Mus musculus OX=10090 GN=Dmd PE=1 SV=3
1083	437	Q8K394|PLCL2_MOUSE	37.27	1	1	0		125772	Inactive phospholipase C-like protein 2 OS=Mus musculus OX=10090 GN=Plcl2 PE=1 SV=2
432	4490	O88799|ZAN_MOUSE	37.19	0	1	0		579916	Zonadhesin OS=Mus musculus OX=10090 GN=Zan PE=1 SV=1
679	5639	Q5SSE9|ABCAD_MOUSE	37.19	0	1	0		568904	ATP-binding cassette sub-family A member 13 OS=Mus musculus OX=10090 GN=Abca13 PE=2 SV=1
325	1308	P48725|PCNT_MOUSE	37.15	1	2	1	Deamidation (NQ)	329464	Pericentrin OS=Mus musculus OX=10090 GN=Pcnt PE=1 SV=2
4657	1429	Q9R1P3|PSB2_MOUSE	36.56	7	1	1		22906	Proteasome subunit beta type-2 OS=Mus musculus OX=10090 GN=Psmb2 PE=1 SV=1
2197	7857	Q5I012|S38AA_MOUSE	36.52	2	2	1		117194	Putative sodium-coupled neutral amino acid transporter 10 OS=Mus musculus OX=10090 GN=Slc38a10 PE=1 SV=2
1634	18494	Q6PGC1|DHX29_MOUSE	36.44	1	2	1	Deamidation (NQ)	153975	ATP-dependent RNA helicase DHX29 OS=Mus musculus OX=10090 GN=Dhx29 PE=1 SV=1
952	532	E9Q309|CE350_MOUSE	36.15	0	2	0		346457	Centrosome-associated protein 350 OS=Mus musculus OX=10090 GN=Cep350 PE=1 SV=1
807	1968	Q91ZU6|DYST_MOUSE	35.63	0	3	1	Deamidation (NQ)	834234	Dystonin OS=Mus musculus OX=10090 GN=Dst PE=1 SV=2
266	3472	Q571C7|BDP1_MOUSE	35.63	1	2	1		270787	Transcription factor TFIIIB component B'' homolog OS=Mus musculus OX=10090 GN=Bdp1 PE=2 SV=2
695	615	Q4KWH5|PLCH1_MOUSE	35.6	1	2	1		187742	1-phosphatidylinositol 4 5-bisphosphate phosphodiesterase eta-1 OS=Mus musculus OX=10090 GN=Plch1 PE=2 SV=1
1636	1137	Q80VP2|SPAT7_MOUSE	35.04	1	2	2		65655	Spermatogenesis-associated protein 7 homolog OS=Mus musculus OX=10090 GN=Spata7 PE=1 SV=1
2026	2987	E9Q286|ICE1_MOUSE	34.9	1	2	1		242251	Little elongation complex subunit 1 OS=Mus musculus OX=10090 GN=Ice1 PE=1 SV=1
856	512	B2KFW1|ZSC20_MOUSE	34.81	1	1	0		115379	Zinc finger and SCAN domain-containing protein 20 OS=Mus musculus OX=10090 GN=Zscan20 PE=2 SV=2
295	2344	Q9Z1K7|APCL_MOUSE	34.53	1	2	1	Carbamidomethylation	243137	Adenomatous polyposis coli protein 2 OS=Mus musculus OX=10090 GN=Apc2 PE=1 SV=1
1158	2374	Q8CIP5|DISP2_MOUSE	34.43	3	2	1	Oxidation (M)	147944	Protein dispatched homolog 2 OS=Mus musculus OX=10090 GN=Disp2 PE=1 SV=1
1661	1397	P97484|LIRB3_MOUSE	34.36	1	1	0		93054	Leukocyte immunoglobulin-like receptor subfamily B member 3 OS=Mus musculus OX=10090 GN=Lilrb3 PE=1 SV=1
363	878	Q91ZI0|CELR3_MOUSE	34.24	1	2	2		358479	Cadherin EGF LAG seven-pass G-type receptor 3 OS=Mus musculus OX=10090 GN=Celsr3 PE=2 SV=2
529	2342	Q3UHK6|TEN4_MOUSE	34.15	1	2	1		308424	Teneurin-4 OS=Mus musculus OX=10090 GN=Tenm4 PE=1 SV=2
1683	1875	Q9CTG6|AT132_MOUSE	34.12	3	2	1	Carbamidomethylation; Deamidation (NQ)	126443	Cation-transporting ATPase 13A2 OS=Mus musculus OX=10090 GN=Atp13a2 PE=2 SV=3
390	2846	Q91XQ0|DYH8_MOUSE	33.91	0	2	1		541244	Dynein heavy chain 8 axonemal OS=Mus musculus OX=10090 GN=Dnah8 PE=1 SV=2
283	3311	Q8BV79|TRNK1_MOUSE	33.86	0	1	0		343320	TPR and ankyrin repeat-containing protein 1 OS=Mus musculus OX=10090 GN=Trank1 PE=2 SV=3
310	1079	Q6P5D3|DHX57_MOUSE	33.86	0	1	0		155762	Putative ATP-dependent RNA helicase DHX57 OS=Mus musculus OX=10090 GN=Dhx57 PE=1 SV=2
373	3630	Q8VHE6|DYH5_MOUSE	33.81	0	2	0		527563	Dynein heavy chain 5 axonemal OS=Mus musculus OX=10090 GN=Dnah5 PE=1 SV=2
741	4088	Q64512|PTN13_MOUSE	33.51	1	2	1		270332	Tyrosine-protein phosphatase non-receptor type 13 OS=Mus musculus OX=10090 GN=Ptpn13 PE=1 SV=2
1625	18532	Q3UW53|NIBA1_MOUSE	33.37	2	2	1		102649	Protein Niban 1 OS=Mus musculus OX=10090 GN=Niban1 PE=1 SV=2
492	18563	Q2XU92|ACBG2_MOUSE	33.34	1	1	0		74319	Long-chain-fatty-acid--CoA ligase ACSBG2 OS=Mus musculus OX=10090 GN=Acsbg2 PE=1 SV=1
276	284	P18527|HVM56_MOUSE	33.31	5	1	0		10661	Ig heavy chain V region 914 OS=Mus musculus OX=10090 PE=1 SV=1
298	3369	Q60675|LAMA2_MOUSE	33.31	0	1	0		343815	Laminin subunit alpha-2 OS=Mus musculus OX=10090 GN=Lama2 PE=1 SV=2
299	4321	Q9WTS4|TEN1_MOUSE	33.31	0	1	0		305794	Teneurin-1 OS=Mus musculus OX=10090 GN=Tenm1 PE=1 SV=1
303	290	P18529|HVM58_MOUSE	33.31	4	1	0		12991	Ig heavy chain V region 5-76 OS=Mus musculus OX=10090 PE=1 SV=1
772	18508	Q76HP3|T132D_MOUSE	33.29	1	1	0		121416	Transmembrane protein 132D OS=Mus musculus OX=10090 GN=Tmem132d PE=2 SV=1
1330	490	D3YYU8|OBSL1_MOUSE	33.15	1	2	1		197935	Obscurin-like protein 1 OS=Mus musculus OX=10090 GN=Obsl1 PE=1 SV=1
465	1625	Q6RT24|CENPE_MOUSE	33.06	0	2	1		286523	Centromere-associated protein E OS=Mus musculus OX=10090 GN=Cenpe PE=1 SV=1
385	536	Q61371|IFT88_MOUSE	32.98	1	1	0		92994	Intraflagellar transport protein 88 homolog OS=Mus musculus OX=10090 GN=Ift88 PE=1 SV=2
328	4779	Q9QYC1|PCX1_MOUSE	32.96	0	1	0		258144	Pecanex-like protein 1 OS=Mus musculus OX=10090 GN=Pcnx1 PE=1 SV=3
386	685	Q8K0S9|SNPC1_MOUSE	32.96	1	1	0		44576	snRNA-activating protein complex subunit 1 OS=Mus musculus OX=10090 GN=Snapc1 PE=2 SV=1
2120	18616	Q8VCM3|ZFY21_MOUSE	32.86	8	2	2	Carbamidomethylation	26047	Zinc finger FYVE domain-containing protein 21 OS=Mus musculus OX=10090 GN=Zfyve21 PE=1 SV=2
1082	18527	Q05512|MARK2_MOUSE	32.79	2	2	2	Deamidation (NQ)	86306	Serine/threonine-protein kinase MARK2 OS=Mus musculus OX=10090 GN=Mark2 PE=1 SV=3
866	1598	Q8R010|AIMP2_MOUSE	32.75	3	2	0		35378	Aminoacyl tRNA synthase complex-interacting multifunctional protein 2 OS=Mus musculus OX=10090 GN=Aimp2 PE=1 SV=2
865	753	Q8K4E0|ALMS1_MOUSE	32.65	1	2	1	Deamidation (NQ)	360216	Alstrom syndrome protein 1 homolog OS=Mus musculus OX=10090 GN=Alms1 PE=1 SV=2
4658	350	Q9R1P0|PSA4_MOUSE	32.64	3	1	1		29471	Proteasome subunit alpha type-4 OS=Mus musculus OX=10090 GN=Psma4 PE=1 SV=1
502	1252	Q6P5F6|S39AA_MOUSE	32.61	1	1	0		94394	Zinc transporter ZIP10 OS=Mus musculus OX=10090 GN=Slc39a10 PE=1 SV=1
922	2654	Q8CGS6|DPOLQ_MOUSE	32.48	0	1	0		280712	DNA polymerase theta OS=Mus musculus OX=10090 GN=Polq PE=1 SV=2
2129	750	Q8C263|SKA3_MOUSE	32.48	1	1	0		45370	Spindle and kinetochore-associated protein 3 OS=Mus musculus OX=10090 GN=Ska3 PE=2 SV=1
2157	18874	Q5RJI2|CTL5_MOUSE	32.48	1	1	0		81429	Choline transporter-like protein 5 OS=Mus musculus OX=10090 GN=Slc44a5 PE=2 SV=1
2191	1528	Q80TJ7|PHF8_MOUSE	32.48	0	1	0		113553	Histone lysine demethylase PHF8 OS=Mus musculus OX=10090 GN=Phf8 PE=1 SV=2
1310	384	Q9Z277|BAZ1B_MOUSE	32.26	0	1	1		170650	Tyrosine-protein kinase BAZ1B OS=Mus musculus OX=10090 GN=Baz1b PE=1 SV=2
1326	8189	Q3V1M1|IGS10_MOUSE	32.09	0	1	0		285596	Immunoglobulin superfamily member 10 OS=Mus musculus OX=10090 GN=Igsf10 PE=2 SV=2
2123	8696	Q6PAR5|GAPD1_MOUSE	32.09	0	1	0		162401	GTPase-activating protein and VPS9 domain-containing protein 1 OS=Mus musculus OX=10090 GN=Gapvd1 PE=1 SV=2
859	18706	Q80TJ1|CAPS1_MOUSE	31.98	2	3	3	Deamidation (NQ); Oxidation (M)	153112	Calcium-dependent secretion activator 1 OS=Mus musculus OX=10090 GN=Cadps PE=1 SV=3
518	652	Q9D2F7|P210L_MOUSE	31.95	1	2	0		208698	Nuclear pore membrane glycoprotein 210-like OS=Mus musculus OX=10090 GN=Nup210l PE=1 SV=2
893	3152	P61407|TDRD6_MOUSE	31.65	1	2	1	Oxidation (M)	237911	Tudor domain-containing protein 6 OS=Mus musculus OX=10090 GN=Tdrd6 PE=1 SV=1
1112	369	Q8VIM6|STRC_MOUSE	31.64	1	2	1		196345	Stereocilin OS=Mus musculus OX=10090 GN=Strc PE=2 SV=2
2185	603	Q3TZZ7|ESYT2_MOUSE	31.63	2	2	1		94139	Extended synaptotagmin-2 OS=Mus musculus OX=10090 GN=Esyt2 PE=1 SV=1
414	530	Q9WTX8|MD1L1_MOUSE	31.58	5	2	1	Carbamidomethylation; Deamidation (NQ)	83541	Mitotic spindle assembly checkpoint protein MAD1 OS=Mus musculus OX=10090 GN=Mad1l1 PE=1 SV=1
857	505	Q6PB66|LPPRC_MOUSE	31.58	0	1	0		156614	Leucine-rich PPR motif-containing protein mitochondrial OS=Mus musculus OX=10090 GN=Lrpprc PE=1 SV=2
949	18609	O70228|ATP9A_MOUSE	31.58	1	1	0		118608	Probable phospholipid-transporting ATPase IIA OS=Mus musculus OX=10090 GN=Atp9a PE=1 SV=3
951	701	Q30D77|COOA1_MOUSE	31.58	0	1	0		175732	Collagen alpha-1(XXIV) chain OS=Mus musculus OX=10090 GN=Col24a1 PE=2 SV=2
852	18584	Q99K43|PRC1_MOUSE	31.47	1	1	0		70290	Protein regulator of cytokinesis 1 OS=Mus musculus OX=10090 GN=Prc1 PE=1 SV=2
218	4702	Q8BL97|SRSF7_MOUSE	31.35	6	2	2		30818	Serine/arginine-rich splicing factor 7 OS=Mus musculus OX=10090 GN=Srsf7 PE=1 SV=1
844	320	Q63870|CO7A1_MOUSE	31.34	0	1	1		295229	Collagen alpha-1(VII) chain OS=Mus musculus OX=10090 GN=Col7a1 PE=1 SV=3
187	1281	Q60629|EPHA5_MOUSE	31.34	1	1	0		97056	Ephrin type-A receptor 5 OS=Mus musculus OX=10090 GN=Epha5 PE=1 SV=2
194	4352	Q9EQW7|KI13A_MOUSE	31.34	0	1	0		195812	Kinesin-like protein KIF13A OS=Mus musculus OX=10090 GN=Kif13a PE=1 SV=1
204	19206	Q8BYG9|EPHAA_MOUSE	31.34	0	1	0		109100	Ephrin type-A receptor 10 OS=Mus musculus OX=10090 GN=Epha10 PE=2 SV=2
2133	18702	Q3UFY8|TM10C_MOUSE	31.3	1	1	0		48386	tRNA methyltransferase 10 homolog C OS=Mus musculus OX=10090 GN=Trmt10c PE=1 SV=2
2233	1809	Q9D4I2|MEII1_MOUSE	31.3	0	1	0		140874	Meiosis inhibitor protein 1 OS=Mus musculus OX=10090 GN=Mei1 PE=2 SV=4
450	743	Q6P4S8|INT1_MOUSE	31.21	0	1	0		245165	Integrator complex subunit 1 OS=Mus musculus OX=10090 GN=Ints1 PE=1 SV=2
774	18543	Q6P1I3|CL066_MOUSE	31.21	1	1	0		50256	KICSTOR complex protein C12orf66 homolog OS=Mus musculus OX=10090 PE=1 SV=1
775	483	Q9JHD2|KAT2A_MOUSE	31.21	1	1	0		93394	Histone acetyltransferase KAT2A OS=Mus musculus OX=10090 GN=Kat2a PE=1 SV=2
849	18561	Q99P25|TXIP1_MOUSE	31.21	1	1	0		81762	Translin-associated factor X-interacting protein 1 OS=Mus musculus OX=10090 GN=Tsnaxip1 PE=1 SV=2
534	321	Q9CX86|ROA0_MOUSE	31.08	4	2	0		30530	Heterogeneous nuclear ribonucleoprotein A0 OS=Mus musculus OX=10090 GN=Hnrnpa0 PE=1 SV=1
650	2355	Q6PH08|ERC2_MOUSE	30.96	4	3	3		110639	ERC protein 2 OS=Mus musculus OX=10090 GN=Erc2 PE=1 SV=2
586	3321	P08032|SPTA1_MOUSE	30.93	0	1	1		279863	Spectrin alpha chain erythrocytic 1 OS=Mus musculus OX=10090 GN=Spta1 PE=1 SV=3
446	3182	Q80TF6|STAR9_MOUSE	30.92	0	2	2	Carbamidomethylation	500249	StAR-related lipid transfer protein 9 OS=Mus musculus OX=10090 GN=Stard9 PE=1 SV=2
2114	18536	Q9JJ59|ABCB9_MOUSE	30.89	1	1	0		83963	ATP-binding cassette sub-family B member 9 OS=Mus musculus OX=10090 GN=Abcb9 PE=2 SV=1
1321	3324	G3UZ78|ADGB_MOUSE	30.77	1	2	2	Deamidation (NQ)	188555	Androglobin OS=Mus musculus OX=10090 GN=Adgb PE=1 SV=1
1307	18520	Q6JPI3|MD13L_MOUSE	30.63	0	1	0	Carbamidomethylation	241756	Mediator of RNA polymerase II transcription subunit 13-like OS=Mus musculus OX=10090 GN=Med13l PE=1 SV=2
707	4299	Q8BLN6|UNC80_MOUSE	30.6	1	2	1	Deamidation (NQ)	363505	Protein unc-80 homolog OS=Mus musculus OX=10090 GN=Unc80 PE=1 SV=2
327	4720	Q9JLC8|SACS_MOUSE	30.5	0	1	0		520690	Sacsin OS=Mus musculus OX=10090 GN=Sacs PE=1 SV=2
389	18958	Q3V0Y1|P4R3C_MOUSE	30.5	1	1	0		95416	Protein PPP4R3C OS=Mus musculus OX=10090 GN=Ppp4r3c PE=2 SV=2
417	1594	Q80U95|UBE3C_MOUSE	30.5	0	1	0		123975	Ubiquitin-protein ligase E3C OS=Mus musculus OX=10090 GN=Ube3c PE=1 SV=2
425	2493	Q05909|PTPRG_MOUSE	30.5	0	1	0		161242	Receptor-type tyrosine-protein phosphatase gamma OS=Mus musculus OX=10090 GN=Ptprg PE=1 SV=1
462	1328	Q8CDV0|CC178_MOUSE	30.5	1	1	0		103041	Coiled-coil domain-containing protein 178 OS=Mus musculus OX=10090 GN=Ccdc178 PE=2 SV=2
471	19489	Q8BI06|CEMIP_MOUSE	30.5	0	1	0		153033	Cell migration-inducing and hyaluronan-binding protein OS=Mus musculus OX=10090 GN=Cemip PE=1 SV=4
498	18855	Q3TMX7|QSOX2_MOUSE	30.5	1	1	0		77775	Sulfhydryl oxidase 2 OS=Mus musculus OX=10090 GN=Qsox2 PE=1 SV=1
503	1322	O35551|RABE1_MOUSE	30.5	1	1	0		99524	Rab GTPase-binding effector protein 1 OS=Mus musculus OX=10090 GN=Rabep1 PE=1 SV=2
537	830	Q8BGQ1|SPE39_MOUSE	30.5	1	1	0		56625	Spermatogenesis-defective protein 39 homolog OS=Mus musculus OX=10090 GN=Vipas39 PE=1 SV=1
538	18763	Q3UWY1|OOG3_MOUSE	30.5	1	1	0		57407	Oogenesin-3 OS=Mus musculus OX=10090 GN=Oog3 PE=2 SV=1
580	3349	A8C756|THADA_MOUSE	30.5	0	1	0		217287	Thyroid adenoma-associated protein homolog OS=Mus musculus OX=10090 GN=Thada PE=1 SV=1
2118	552	Q8K1A6|C2D1A_MOUSE	30.42	1	1	1	Deamidation (NQ)	103698	Coiled-coil and C2 domain-containing protein 1A OS=Mus musculus OX=10090 GN=Cc2d1a PE=1 SV=2
3029	497	P35991|BTK_MOUSE	30.38	1	1	0		76438	Tyrosine-protein kinase BTK OS=Mus musculus OX=10090 GN=Btk PE=1 SV=4
784	1026	Q9JII1|INP5E_MOUSE	30.33	1	1	0		71915	Phosphatidylinositol polyphosphate 5-phosphatase type IV OS=Mus musculus OX=10090 GN=Inpp5e PE=1 SV=1
154	285	Q9QXZ0|MACF1_MOUSE	30.2	0	1	0		831894	Microtubule-actin cross-linking factor 1 OS=Mus musculus OX=10090 GN=Macf1 PE=1 SV=2
1871	4341	Q6VH22|IF172_MOUSE	30.2	0	1	0		197547	Intraflagellar transport protein 172 homolog OS=Mus musculus OX=10090 GN=Ift172 PE=1 SV=1
2138	18736	Q6P1E7|PRIPO_MOUSE	30.2	1	1	0		61331	DNA-directed primase/polymerase protein OS=Mus musculus OX=10090 GN=Primpol PE=2 SV=1
2231	8516	Q810U4|NRCAM_MOUSE	30.2	0	1	0		138521	Neuronal cell adhesion molecule OS=Mus musculus OX=10090 GN=Nrcam PE=1 SV=2
396	2898	Q8K284|TF3C1_MOUSE	30.07	0	1	0		237474	General transcription factor 3C polypeptide 1 OS=Mus musculus OX=10090 GN=Gtf3c1 PE=1 SV=2
397	3354	Q8C8R3|ANK2_MOUSE	30.07	0	1	0		426265	Ankyrin-2 OS=Mus musculus OX=10090 GN=Ank2 PE=1 SV=2
426	3367	P70170|ABCC9_MOUSE	30.07	0	1	0		174238	ATP-binding cassette sub-family C member 9 OS=Mus musculus OX=10090 GN=Abcc9 PE=1 SV=2
474	2120	Q80VW7|AKNA_MOUSE	30.07	0	1	0		153123	Microtubule organization protein AKNA OS=Mus musculus OX=10090 GN=Akna PE=1 SV=1
478	5509	Q3UHA3|SPTCS_MOUSE	30.07	0	1	0		273931	Spatacsin OS=Mus musculus OX=10090 GN=Spg11 PE=1 SV=3
480	3454	F7A4A7|OTOGL_MOUSE	30.07	0	1	0		260927	Otogelin-like protein OS=Mus musculus OX=10090 GN=Otogl PE=1 SV=1
511	2035	Q5DTT1|NEXMI_MOUSE	30.07	0	1	0		167102	Neurite extension and migration factor OS=Mus musculus OX=10090 GN=Nexmif PE=2 SV=3
545	352	P0CW70|D19L2_MOUSE	30.07	1	1	0		89882	Probable C-mannosyltransferase DPY19L2 OS=Mus musculus OX=10090 GN=Dpy19l2 PE=1 SV=1
572	1870	O35134|RPA1_MOUSE	30.07	0	1	0		194109	DNA-directed RNA polymerase I subunit RPA1 OS=Mus musculus OX=10090 GN=Polr1a PE=1 SV=2
575	2798	O35600|ABCA4_MOUSE	30.07	0	1	0		260207	Retinal-specific phospholipid-transporting ATPase ABCA4 OS=Mus musculus OX=10090 GN=Abca4 PE=2 SV=1
577	2605	G5E8K5|ANK3_MOUSE	30.07	0	1	0		214061	Ankyrin-3 OS=Mus musculus OX=10090 GN=Ank3 PE=1 SV=1
607	19398	Q7TN37|TRPM4_MOUSE	30.07	0	1	0		135760	Transient receptor potential cation channel subfamily M member 4 OS=Mus musculus OX=10090 GN=Trpm4 PE=1 SV=1
618	2841	Q6NZJ6|IF4G1_MOUSE	30.07	0	1	0		176076	Eukaryotic translation initiation factor 4 gamma 1 OS=Mus musculus OX=10090 GN=Eif4g1 PE=1 SV=1
626	1757	A2AWL7|MGAP_MOUSE	30.07	0	1	0		328802	MAX gene-associated protein OS=Mus musculus OX=10090 GN=Mga PE=2 SV=1
629	22040	Q8CD54|PIEZ2_MOUSE	30.07	0	1	0		325627	Piezo-type mechanosensitive ion channel component 2 OS=Mus musculus OX=10090 GN=Piezo2 PE=1 SV=2
637	18689	Q9ES82|POPD2_MOUSE	30.07	1	1	0		41252	Popeye domain-containing protein 2 OS=Mus musculus OX=10090 GN=Popdc2 PE=1 SV=1
644	952	Q9CXJ1|SYEM_MOUSE	30.07	1	1	0		58326	Probable glutamate--tRNA ligase mitochondrial OS=Mus musculus OX=10090 GN=Ears2 PE=1 SV=1
674	2359	D3Z4R1|HFM1_MOUSE	30.07	0	1	0		161378	Probable ATP-dependent DNA helicase HFM1 OS=Mus musculus OX=10090 GN=Hfm1 PE=3 SV=2
677	2608	Q99NG0|ARIP4_MOUSE	30.07	0	1	0		162540	Helicase ARIP4 OS=Mus musculus OX=10090 GN=Rad54l2 PE=1 SV=1
688	4139	Q02357|ANK1_MOUSE	30.07	0	1	0		204226	Ankyrin-1 OS=Mus musculus OX=10090 GN=Ank1 PE=1 SV=2
3026	18522	Q80YC5|FA12_MOUSE	29.87	2	1	1	Carbamidomethylation	65701	Coagulation factor XII OS=Mus musculus OX=10090 GN=F12 PE=1 SV=2
589	305	A2AAE1|K1109_MOUSE	29.85	0	2	2	Oxidation (M)	555372	Transmembrane protein KIAA1109 OS=Mus musculus OX=10090 GN=Kiaa1109 PE=1 SV=4
790	19061	P70218|M4K1_MOUSE	29.49	1	1	0		91535	Mitogen-activated protein kinase kinase kinase kinase 1 OS=Mus musculus OX=10090 GN=Map4k1 PE=1 SV=1
801	1700	E9Q355|CTSG1_MOUSE	29.49	0	1	0		132351	Cation channel sperm-associated protein subunit gamma 1 OS=Mus musculus OX=10090 GN=Catsperg1 PE=2 SV=1
836	1112	Q9ERC8|DSCAM_MOUSE	29.49	0	1	0		222267	Down syndrome cell adhesion molecule homolog OS=Mus musculus OX=10090 GN=Dscam PE=1 SV=1
387	2980	Q8BNA6|FAT3_MOUSE	29.33	0	2	2	Deamidation (NQ)	502015	Protocadherin Fat 3 OS=Mus musculus OX=10090 GN=Fat3 PE=1 SV=2
847	3392	Q6PAJ3|GARE2_MOUSE	29.32	1	1	1		93510	GRB2-associated and regulator of MAPK protein 2 OS=Mus musculus OX=10090 GN=Garem2 PE=2 SV=2
280	2363	Q45VK7|DYHC2_MOUSE	29.16	0	1	0		492344	Cytoplasmic dynein 2 heavy chain 1 OS=Mus musculus OX=10090 GN=Dync2h1 PE=1 SV=1
307	18863	A4Q9F1|TTLL8_MOUSE	29.16	1	1	0		94915	Protein monoglycylase TTLL8 OS=Mus musculus OX=10090 GN=Ttll8 PE=1 SV=1
476	2366	Q8JZZ7|AGRL2_MOUSE	29.16	0	1	0		166577	Adhesion G protein-coupled receptor L2 OS=Mus musculus OX=10090 GN=Adgrl2 PE=1 SV=3
499	1141	A4Q9F4|TTL11_MOUSE	29.16	1	1	0		82361	Tubulin polyglutamylase TTLL11 OS=Mus musculus OX=10090 GN=Ttll11 PE=1 SV=1
501	990	Q80XL6|ACD11_MOUSE	29.16	1	1	0		87366	Acyl-CoA dehydrogenase family member 11 OS=Mus musculus OX=10090 GN=Acad11 PE=1 SV=2
516	3215	Q80TS3|AGRL3_MOUSE	29.16	0	1	0		171079	Adhesion G protein-coupled receptor L3 OS=Mus musculus OX=10090 GN=Adgrl3 PE=1 SV=3
547	19043	A4Q9E8|TTLL6_MOUSE	29.16	1	1	0		94507	Tubulin polyglutamylase TTLL6 OS=Mus musculus OX=10090 GN=Ttll6 PE=2 SV=1
550	970	A4Q9E5|TTLL3_MOUSE	29.16	1	1	0		104428	Tubulin monoglycylase TTLL3 OS=Mus musculus OX=10090 GN=Ttll3 PE=1 SV=1
559	1948	Q61645|HAIR_MOUSE	29.16	0	1	0		127193	Lysine-specific demethylase hairless OS=Mus musculus OX=10090 GN=Hr PE=2 SV=2
1361	3380	Q3TLH4|PRC2C_MOUSE	29.08	1	2	2	Deamidation (NQ)	310891	Protein PRRC2C OS=Mus musculus OX=10090 GN=Prrc2c PE=1 SV=3
1329	2322	Q923J1|TRPM7_MOUSE	29.04	1	2	1	Carbamidomethylation	212397	Transient receptor potential cation channel subfamily M member 7 OS=Mus musculus OX=10090 GN=Trpm7 PE=1 SV=1
591	928	A2AGX3|PRD11_MOUSE	28.96	1	1	0		63383	PR domain-containing protein 11 OS=Mus musculus OX=10090 GN=Prdm11 PE=1 SV=1
667	19466	A2AT37|RENT2_MOUSE	28.96	0	1	0		147552	Regulator of nonsense transcripts 2 OS=Mus musculus OX=10090 GN=Upf2 PE=1 SV=1
760	4049	P97313|PRKDC_MOUSE	28.96	0	1	0		471475	DNA-dependent protein kinase catalytic subunit OS=Mus musculus OX=10090 GN=Prkdc PE=1 SV=3
780	691	P97812|IHH_MOUSE	28.96	1	1	0		45485	Indian hedgehog protein OS=Mus musculus OX=10090 GN=Ihh PE=1 SV=2
783	997	A2BFL2|ZY11A_MOUSE	28.96	1	1	0		70404	Protein zyg-11 homolog A OS=Mus musculus OX=10090 GN=Zyg11a PE=2 SV=1
869	343	P08071|TRFL_MOUSE	28.96	1	1	0		77838	Lactotransferrin OS=Mus musculus OX=10090 GN=Ltf PE=1 SV=4
881	1471	Q3UMR0|ANR27_MOUSE	28.96	0	1	0		116809	Ankyrin repeat domain-containing protein 27 OS=Mus musculus OX=10090 GN=Ankrd27 PE=1 SV=2
890	1543	A3KGF7|PLCB2_MOUSE	28.96	0	1	0		134546	1-phosphatidylinositol 4 5-bisphosphate phosphodiesterase beta-2 OS=Mus musculus OX=10090 GN=Plcb2 PE=1 SV=1
1725	7648	Q91ZU9|NMD3B_MOUSE	28.93	3	2	1	Carbamidomethylation; Deamidation (NQ); Oxidation (M)	109158	Glutamate receptor ionotropic NMDA 3B OS=Mus musculus OX=10090 GN=Grin3b PE=1 SV=1
3034	889	A2CG49|KALRN_MOUSE	28.9	0	1	1		337000	Kalirin OS=Mus musculus OX=10090 GN=Kalrn PE=1 SV=1
3030	5501	Q9CQF9|PCYOX_MOUSE	28.66	1	1	0		56495	Prenylcysteine oxidase OS=Mus musculus OX=10090 GN=Pcyox1 PE=1 SV=1
4660	18559	P13634|CAH1_MOUSE	28.62	3	1	1		28331	Carbonic anhydrase 1 OS=Mus musculus OX=10090 GN=Ca1 PE=1 SV=4
778	18654	Q4FZC9|SYNE3_MOUSE	28.6	2	2	2	Carbamidomethylation	112035	Nesprin-3 OS=Mus musculus OX=10090 GN=Syne3 PE=1 SV=1
224	774	A2ARZ3|FSIP2_MOUSE	28.5	0	1	0		784873	Fibrous sheath-interacting protein 2 OS=Mus musculus OX=10090 GN=Fsip2 PE=1 SV=3
297	3958	Q8BQ48|CE295_MOUSE	28.5	0	1	0		272777	Centrosomal protein of 295 kDa OS=Mus musculus OX=10090 GN=Cep295 PE=1 SV=3
369	19015	Q9ER64|OSBL5_MOUSE	28.5	1	1	0		98922	Oxysterol-binding protein-related protein 5 OS=Mus musculus OX=10090 GN=Osbpl5 PE=1 SV=3
370	559	O70318|E41L2_MOUSE	28.5	1	1	0		109940	Band 4.1-like protein 2 OS=Mus musculus OX=10090 GN=Epb41l2 PE=1 SV=2
374	6573	B0V2N1|PTPRS_MOUSE	28.5	0	1	0		211902	Receptor-type tyrosine-protein phosphatase S OS=Mus musculus OX=10090 GN=Ptprs PE=1 SV=1
375	3603	Q64487|PTPRD_MOUSE	28.5	0	1	0		214408	Receptor-type tyrosine-protein phosphatase delta OS=Mus musculus OX=10090 GN=Ptprd PE=1 SV=3
393	3177	Q9R1B9|SLIT2_MOUSE	28.5	0	1	0		168782	Slit homolog 2 protein OS=Mus musculus OX=10090 GN=Slit2 PE=2 SV=2
415	1426	Q5DTK1|CHSS3_MOUSE	28.5	1	1	0		100099	Chondroitin sulfate synthase 3 OS=Mus musculus OX=10090 GN=Chsy3 PE=2 SV=3
477	2781	Q9WVB4|SLIT3_MOUSE	28.5	0	1	0		167726	Slit homolog 3 protein OS=Mus musculus OX=10090 GN=Slit3 PE=2 SV=2
632	909	Q91V24|ABCA7_MOUSE	28.49	0	1	1		236881	ATP-binding cassette sub-family A member 7 OS=Mus musculus OX=10090 GN=Abca7 PE=1 SV=1
1019	19152	Q0KL02|TRIO_MOUSE	28.39	0	2	1		347862	Triple functional domain protein OS=Mus musculus OX=10090 GN=Trio PE=1 SV=3
4661	18568	Q80WS3|FBLL1_MOUSE	28.13	3	1	1		33339	rRNA/tRNA 2'-O-methyltransferase fibrillarin-like protein 1 OS=Mus musculus OX=10090 GN=Fbll1 PE=1 SV=1
1121	18998	E9Q784|ZC3HD_MOUSE	27.93	2	2	2	Deamidation (NQ)	203754	Zinc finger CCCH domain-containing protein 13 OS=Mus musculus OX=10090 GN=Zc3h13 PE=1 SV=1
947	839	Q8BPN8|DMXL2_MOUSE	27.92	0	1	1		338209	DmX-like protein 2 OS=Mus musculus OX=10090 GN=Dmxl2 PE=1 SV=3
1628	5763	Q8CHP0|ZC3H3_MOUSE	27.64	1	1	1	Deamidation (NQ)	103224	Zinc finger CCCH domain-containing protein 3 OS=Mus musculus OX=10090 GN=Zc3h3 PE=1 SV=1
1118	4437	Q8BXR5|NALCN_MOUSE	27.44	1	2	2	Carbamidomethylation	200440	Sodium leak channel non-selective protein OS=Mus musculus OX=10090 GN=Nalcn PE=1 SV=2
1091	574	Q91Y47|FA11_MOUSE	27.43	1	1	0		69789	Coagulation factor XI OS=Mus musculus OX=10090 GN=F11 PE=2 SV=2
1632	513	Q5M8S2|PRS46_MOUSE	27.43	2	1	0		35185	Serine protease 46 OS=Mus musculus OX=10090 GN=Prss46 PE=1 SV=2
1633	18619	Q8K1F9|LCTL_MOUSE	27.43	1	1	0		64826	Lactase-like protein OS=Mus musculus OX=10090 GN=Lctl PE=1 SV=1
1635	18642	P21180|CO2_MOUSE	27.43	1	1	0		84742	Complement C2 OS=Mus musculus OX=10090 GN=C2 PE=1 SV=2
1418	4684	Q64511|TOP2B_MOUSE	27.35	0	1	0		181908	DNA topoisomerase 2-beta OS=Mus musculus OX=10090 GN=Top2b PE=1 SV=2
3040	18685	O88703|HCN2_MOUSE	27.06	1	1	0	Carbamidomethylation	94722	Potassium/sodium hyperpolarization-activated cyclic nucleotide-gated channel 2 OS=Mus musculus OX=10090 GN=Hcn2 PE=1 SV=1
999	2158	Q8C6K9|CO6A6_MOUSE	27.03	1	2	0	Deamidation (NQ)	246320	Collagen alpha-6(VI) chain OS=Mus musculus OX=10090 GN=Col6a6 PE=1 SV=2
3039	6173	Q80UJ7|RB3GP_MOUSE	26.97	1	1	0	Carbamidomethylation; Deamidation (NQ)	110198	Rab3 GTPase-activating protein catalytic subunit OS=Mus musculus OX=10090 GN=Rab3gap1 PE=1 SV=4
1102	3391	Q80ZA4|PKHL1_MOUSE	26.95	1	2	2	Deamidation (NQ)	464736	Fibrocystin-L OS=Mus musculus OX=10090 GN=Pkhd1l1 PE=1 SV=1
661	3671	Q09XV5|CHD8_MOUSE	26.86	1	2	1		290847	Chromodomain-helicase-DNA-binding protein 8 OS=Mus musculus OX=10090 GN=Chd8 PE=1 SV=1
2199	8902	Q5PR69|CRAD_MOUSE	26.77	1	2	1	Carbamidomethylation; Deamidation (NQ)	132286	Cancer-related regulator of actin dynamics OS=Mus musculus OX=10090 GN=Crad PE=1 SV=3
810	2445	D3YZU1|SHAN1_MOUSE	26.59	0	1	0		226315	SH3 and multiple ankyrin repeat domains protein 1 OS=Mus musculus OX=10090 GN=Shank1 PE=1 SV=1
813	2380	Q80TA9|EPG5_MOUSE	26.59	0	1	0		290799	Ectopic P granules protein 5 homolog OS=Mus musculus OX=10090 GN=Epg5 PE=1 SV=2
968	828	Q8R5L3|VPS39_MOUSE	26.59	1	1	0		101693	Vam6/Vps39-like protein OS=Mus musculus OX=10090 GN=Vps39 PE=1 SV=1
2098	22772	Q5SSW2|PSME4_MOUSE	26.59	0	1	0		211195	Proteasome activator complex subunit 4 OS=Mus musculus OX=10090 GN=Psme4 PE=1 SV=1
2134	576	P48962|ADT1_MOUSE	26.59	2	1	0		32904	ADP/ATP translocase 1 OS=Mus musculus OX=10090 GN=Slc25a4 PE=1 SV=4
2174	1220	P97742|CPT1A_MOUSE	26.59	1	1	0		88252	Carnitine O-palmitoyltransferase 1 liver isoform OS=Mus musculus OX=10090 GN=Cpt1a PE=1 SV=4
2220	930	B9EJ80|PDZD8_MOUSE	26.59	0	1	0		127739	PDZ domain-containing protein 8 OS=Mus musculus OX=10090 GN=Pdzd8 PE=1 SV=1
739	4267	A2AX52|CO6A4_MOUSE	26.54	0	2	0		250795	Collagen alpha-4(VI) chain OS=Mus musculus OX=10090 GN=Col6a4 PE=1 SV=2
776	662	Q9CWR2|SMYD3_MOUSE	26.45	2	1	1	Deamidation (NQ)	49126	Histone-lysine N-methyltransferase SMYD3 OS=Mus musculus OX=10090 GN=Smyd3 PE=2 SV=1
1093	837	P06329|HVM50_MOUSE	26.27	26	1	1	Carbamidomethylation; Deamidation (NQ); Oxidation (M)	13311	Ig heavy chain V region AC38 15.3 OS=Mus musculus OX=10090 PE=1 SV=1
421	366	Q9QXS1|PLEC_MOUSE	26.17	0	2	1	Deamidation (NQ)	534193	Plectin OS=Mus musculus OX=10090 GN=Plec PE=1 SV=3
3185	755	Q3ULZ2|FHDC1_MOUSE	26.07	1	2	1		125367	FH2 domain-containing protein 1 OS=Mus musculus OX=10090 GN=Fhdc1 PE=1 SV=3
536	555	Q8BG05|ROA3_MOUSE	25.96	6	2	1		39652	Heterogeneous nuclear ribonucleoprotein A3 OS=Mus musculus OX=10090 GN=Hnrnpa3 PE=1 SV=1
1319	1331	Q80U22|RUSC2_MOUSE	25.92	1	1	1		161138	Iporin OS=Mus musculus OX=10090 GN=Rusc2 PE=1 SV=2
1315	18602	Q9D5U8|CNBD2_MOUSE	25.81	1	1	0		77892	Cyclic nucleotide-binding domain-containing protein 2 OS=Mus musculus OX=10090 GN=Cnbd2 PE=1 SV=2
1626	18567	Q8VCA0|S22AJ_MOUSE	25.81	1	1	0		60864	Solute carrier family 22 member 19 OS=Mus musculus OX=10090 GN=Slc22a19 PE=1 SV=1
1646	4985	Q5S006|LRRK2_MOUSE	25.81	0	1	0		284730	Leucine-rich repeat serine/threonine-protein kinase 2 OS=Mus musculus OX=10090 GN=Lrrk2 PE=1 SV=2
2225	1163	Q80TE7|LRRC7_MOUSE	25.8	1	2	1	Deamidation (NQ)	166900	Leucine-rich repeat-containing protein 7 OS=Mus musculus OX=10090 GN=Lrrc7 PE=1 SV=2
2121	453	Q14BI7|TDRD9_MOUSE	25.75	1	1	1	Deamidation (NQ)	155980	ATP-dependent RNA helicase TDRD9 OS=Mus musculus OX=10090 GN=Tdrd9 PE=1 SV=3
3036	511	Q8VCE9|PKHH3_MOUSE	25.75	1	1	1		85842	Pleckstrin homology domain-containing family H member 3 OS=Mus musculus OX=10090 GN=Plekhh3 PE=2 SV=1
2119	385	Q5SFM8|RBM27_MOUSE	25.74	1	1	1		118551	RNA-binding protein 27 OS=Mus musculus OX=10090 GN=Rbm27 PE=1 SV=3
220	9423	Q99NH0|ANR17_MOUSE	25.71	0	1	0		274211	Ankyrin repeat domain-containing protein 17 OS=Mus musculus OX=10090 GN=Ankrd17 PE=1 SV=2
256	1153	Q8BZ81|LRRT3_MOUSE	25.71	1	1	0		66088	Leucine-rich repeat transmembrane neuronal protein 3 OS=Mus musculus OX=10090 GN=Lrrtm3 PE=2 SV=2
268	4345	Q8VHN7|AGRV1_MOUSE	25.71	0	1	0		687469	Adhesion G-protein coupled receptor V1 OS=Mus musculus OX=10090 GN=Adgrv1 PE=1 SV=1
319	1425	O35136|NCAM2_MOUSE	25.71	1	1	0		93204	Neural cell adhesion molecule 2 OS=Mus musculus OX=10090 GN=Ncam2 PE=1 SV=1
348	1477	A2AHG0|LZTS3_MOUSE	25.71	1	1	0		74986	Leucine zipper putative tumor suppressor 3 OS=Mus musculus OX=10090 GN=Lzts3 PE=1 SV=1
350	1440	Q91ZS8|RED1_MOUSE	25.71	1	1	0		78001	Double-stranded RNA-specific editase 1 OS=Mus musculus OX=10090 GN=Adarb1 PE=1 SV=1
353	2030	Q6NZP1|ZRAB3_MOUSE	25.71	0	1	0		120896	DNA annealing helicase and endonuclease ZRANB3 OS=Mus musculus OX=10090 GN=Zranb3 PE=1 SV=1
355	20263	Q3UPH7|ARH40_MOUSE	25.71	0	1	0		165132	Rho guanine nucleotide exchange factor 40 OS=Mus musculus OX=10090 GN=Arhgef40 PE=1 SV=1
278	1039	P14873|MAP1B_MOUSE	25.66	0	1	0		270252	Microtubule-associated protein 1B OS=Mus musculus OX=10090 GN=Map1b PE=1 SV=2
1627	1393	Q8K448|ABCA5_MOUSE	25.65	1	1	1		185894	ATP-binding cassette sub-family A member 5 OS=Mus musculus OX=10090 GN=Abca5 PE=1 SV=2
1137	5574	Q6PB70|ANO8_MOUSE	25.55	0	1	0		119101	Anoctamin-8 OS=Mus musculus OX=10090 GN=Ano8 PE=1 SV=3
1810	947	Q8CHC4|SYNJ1_MOUSE	25.55	0	1	0		172616	Synaptojanin-1 OS=Mus musculus OX=10090 GN=Synj1 PE=1 SV=3
2888	1596	E9Q7E2|ARID2_MOUSE	25.55	0	1	0		195987	AT-rich interactive domain-containing protein 2 OS=Mus musculus OX=10090 GN=Arid2 PE=1 SV=1
1230	5765	Q80WE4|KI20B_MOUSE	25.54	0	1	0		203513	Kinesin-like protein KIF20B OS=Mus musculus OX=10090 GN=Kif20b PE=1 SV=3
556	5018	A6H584|CO6A5_MOUSE	25.48	1	2	0	Deamidation (NQ)	289572	Collagen alpha-5(VI) chain OS=Mus musculus OX=10090 GN=Col6a5 PE=1 SV=4
1132	698	Q810U3|NFASC_MOUSE	25.19	2	2	2		137975	Neurofascin OS=Mus musculus OX=10090 GN=Nfasc PE=1 SV=1
563	1251	Q8VD65|PI3R4_MOUSE	25.16	0	1	0		152598	Phosphoinositide 3-kinase regulatory subunit 4 OS=Mus musculus OX=10090 GN=Pik3r4 PE=1 SV=3
590	18764	Q01147|CREB1_MOUSE	25.16	1	1	0		36674	Cyclic AMP-responsive element-binding protein 1 OS=Mus musculus OX=10090 GN=Creb1 PE=1 SV=1
1638	2156	Q8VI56|LRP4_MOUSE	25	1	1	1		211952	Low-density lipoprotein receptor-related protein 4 OS=Mus musculus OX=10090 GN=Lrp4 PE=1 SV=3
2137	732	Q7TT23|CT194_MOUSE	24.98	1	1	1		132207	Uncharacterized protein C20orf194 homolog OS=Mus musculus OX=10090 PE=1 SV=2
2128	18673	Q9WTI7|MYO1C_MOUSE	24.83	1	1	1	Deamidation (NQ)	121944	Unconventional myosin-Ic OS=Mus musculus OX=10090 GN=Myo1c PE=1 SV=2
1096	2096	Q6IE82|JADE3_MOUSE	24.77	1	1	1	Carbamidomethylation	93455	Protein Jade-3 OS=Mus musculus OX=10090 GN=Jade3 PE=1 SV=1
1318	1470	Q9QZE5|COPG1_MOUSE	24.76	1	1	1		97513	Coatomer subunit gamma-1 OS=Mus musculus OX=10090 GN=Copg1 PE=1 SV=1
416	2249	Q8C170|MYO9A_MOUSE	24.75	1	2	1	Deamidation (NQ)	292118	Unconventional myosin-IXa OS=Mus musculus OX=10090 GN=Myo9a PE=1 SV=2
365	18726	Q9QZM3|CLCF1_MOUSE	24.61	4	1	1		25261	Cardiotrophin-like cytokine factor 1 OS=Mus musculus OX=10090 GN=Clcf1 PE=2 SV=1
1089	2768	P28481|CO2A1_MOUSE	24.48	1	1	1	Oxidation (M)	141974	Collagen alpha-1(II) chain OS=Mus musculus OX=10090 GN=Col2a1 PE=1 SV=2
1123	6476	Q9R0M0|CELR2_MOUSE	24.48	0	1	1		316986	Cadherin EGF LAG seven-pass G-type receptor 2 OS=Mus musculus OX=10090 GN=Celsr2 PE=1 SV=3
2126	5878	Q6NS46|RRP5_MOUSE	24.39	1	1	1	Oxidation (M)	207777	Protein RRP5 homolog OS=Mus musculus OX=10090 GN=Pdcd11 PE=1 SV=2
4665	18701	Q6DYE8|ENPP3_MOUSE	24.33	1	1	1		98662	Ectonucleotide pyrophosphatase/phosphodiesterase family member 3 OS=Mus musculus OX=10090 GN=Enpp3 PE=1 SV=2
1320	2026	O35082|KLOT_MOUSE	24.21	1	1	1	Deamidation (NQ)	116398	Klotho OS=Mus musculus OX=10090 GN=Kl PE=1 SV=2
1139	7779	Q9D684|RIN2_MOUSE	24.16	1	1	0		101559	Ras and Rab interactor 2 OS=Mus musculus OX=10090 GN=Rin2 PE=1 SV=3
1411	4013	Q6Y7W8|GGYF2_MOUSE	24.16	0	1	0		149192	GRB10-interacting GYF protein 2 OS=Mus musculus OX=10090 GN=Gigyf2 PE=1 SV=2
1620	4322	F8VPN2|TEX15_MOUSE	24.16	0	1	0		311280	Testis-expressed protein 15 OS=Mus musculus OX=10090 GN=Tex15 PE=2 SV=1
2236	4421	P21440|MDR3_MOUSE	24.16	0	1	0		140377	Phosphatidylcholine translocator ABCB4 OS=Mus musculus OX=10090 GN=Abcb4 PE=1 SV=2
3487	3231	Q8C0T9|ADCYA_MOUSE	24.16	0	1	0		186411	Adenylate cyclase type 10 OS=Mus musculus OX=10090 GN=Adcy10 PE=1 SV=2
659	1579	Q8R3C6|RBM19_MOUSE	24.12	1	1	0		106083	Probable RNA-binding protein 19 OS=Mus musculus OX=10090 GN=Rbm19 PE=1 SV=1
1161	5243	O08808|DIAP1_MOUSE	24.04	2	2	1	Deamidation (NQ); Oxidation (M)	139343	Protein diaphanous homolog 1 OS=Mus musculus OX=10090 GN=Diaph1 PE=1 SV=1
3044	597	P05064|ALDOA_MOUSE	23.96	5	1	1	Oxidation (M)	39356	Fructose-bisphosphate aldolase A OS=Mus musculus OX=10090 GN=Aldoa PE=1 SV=2
3048	18624	B5TVM2|ILDR2_MOUSE	23.96	1	1	1	Deamidation (NQ)	73235	Immunoglobulin-like domain-containing receptor 2 OS=Mus musculus OX=10090 GN=Ildr2 PE=1 SV=2
1339	18862	P97950|RB33A_MOUSE	23.88	2	1	0		26541	Ras-related protein Rab-33A OS=Mus musculus OX=10090 GN=Rab33a PE=2 SV=1
1365	1378	Q8C4G9|AGRA1_MOUSE	23.88	1	1	0		63497	Adhesion G protein-coupled receptor A1 OS=Mus musculus OX=10090 GN=Adgra1 PE=2 SV=1
959	657	Q7TNB8|SBNO2_MOUSE	23.85	1	1	1	Carbamidomethylation; Oxidation (M)	149293	Protein strawberry notch homolog 2 OS=Mus musculus OX=10090 GN=Sbno2 PE=1 SV=1
705	18775	Q09199|B4GN2_MOUSE	23.78	1	1	0		58317	Beta-1 4 N-acetylgalactosaminyltransferase 2 OS=Mus musculus OX=10090 GN=B4galnt2 PE=2 SV=1
709	962	Q62234|MYOM1_MOUSE	23.78	0	1	0		185463	Myomesin-1 OS=Mus musculus OX=10090 GN=Myom1 PE=1 SV=2
3042	18715	Q9JIS8|S12A4_MOUSE	23.75	1	1	1		120624	Solute carrier family 12 member 4 OS=Mus musculus OX=10090 GN=Slc12a4 PE=1 SV=2
3042	1259	Q924N4|S12A6_MOUSE	23.75	1	1	1		127527	Solute carrier family 12 member 6 OS=Mus musculus OX=10090 GN=Slc12a6 PE=1 SV=2
1665	2562	Q8VCT3|AMPB_MOUSE	23.67	1	1	1		72416	Aminopeptidase B OS=Mus musculus OX=10090 GN=Rnpep PE=1 SV=2
1335	18837	Q99MR1|GGYF1_MOUSE	23.6	1	1	0		116238	GRB10-interacting GYF protein 1 OS=Mus musculus OX=10090 GN=Gigyf1 PE=1 SV=2
2145	580	A2AGB2|CA087_MOUSE	23.6	1	1	0		62441	Uncharacterized protein C1orf87 homolog OS=Mus musculus OX=10090 GN=Gm12695 PE=4 SV=1
410	1016	Q9Z2G1|FM1AA_MOUSE	23.59	1	1	1		72089	Protein fem-1 homolog A-A OS=Mus musculus OX=10090 GN=Fem1aa PE=2 SV=1
712	1184	Q9JHI2|ADAT1_MOUSE	23.56	1	1	0		55355	tRNA-specific adenosine deaminase 1 OS=Mus musculus OX=10090 GN=Adat1 PE=1 SV=1
3198	5780	Q80T41|GABR2_MOUSE	23.5	3	2	2	Carbamidomethylation	105666	Gamma-aminobutyric acid type B receptor subunit 2 OS=Mus musculus OX=10090 GN=Gabbr2 PE=1 SV=2
3046	18743	Q9ERE8|TLRN1_MOUSE	23.4	2	1	1		37786	Talin rod domain-containing protein 1 OS=Mus musculus OX=10090 GN=Tlnrd1 PE=1 SV=1
934	3452	Q8CHI8|EP400_MOUSE	23.39	0	1	0		337178	E1A-binding protein p400 OS=Mus musculus OX=10090 GN=Ep400 PE=1 SV=3
1649	3249	Q99KU1|DHDDS_MOUSE	23.39	2	1	0		38509	Dehydrodolichyl diphosphate synthase complex subunit Dhdds OS=Mus musculus OX=10090 GN=Dhdds PE=2 SV=1
1658	7227	Q8C5U4|SPEM2_MOUSE	23.39	1	1	0		56934	Uncharacterized protein SPEM2 OS=Mus musculus OX=10090 GN=Spem2 PE=2 SV=1
2016	3814	P49025|CTRO_MOUSE	23.39	0	1	0		235387	Citron Rho-interacting kinase OS=Mus musculus OX=10090 GN=Cit PE=1 SV=3
2143	379	P01628|KV2A3_MOUSE	23.39	4	1	0		12496	Ig kappa chain V-II region MOPC 511 OS=Mus musculus OX=10090 PE=1 SV=1
2194	519	O35066|KIF3C_MOUSE	23.39	1	1	0		89973	Kinesin-like protein KIF3C OS=Mus musculus OX=10090 GN=Kif3c PE=1 SV=3
2402	1866	Q5BLK4|TUT7_MOUSE	23.39	0	1	0		169102	Terminal uridylyltransferase 7 OS=Mus musculus OX=10090 GN=Tut7 PE=1 SV=3
3066	18928	Q8K2J9|BTBD6_MOUSE	23.39	1	1	0		53842	BTB/POZ domain-containing protein 6 OS=Mus musculus OX=10090 GN=Btbd6 PE=2 SV=2
3066	18953	P58545|BTBD3_MOUSE	23.39	1	1	0		58802	BTB/POZ domain-containing protein 3 OS=Mus musculus OX=10090 GN=Btbd3 PE=2 SV=2
3068	18948	Q61151|2A5E_MOUSE	23.39	1	1	0		54714	Serine/threonine-protein phosphatase 2A 56 kDa regulatory subunit epsilon isoform OS=Mus musculus OX=10090 GN=Ppp2r5e PE=1 SV=3
3125	1710	Q52KR2|LRIG2_MOUSE	23.39	0	1	0		117863	Leucine-rich repeats and immunoglobulin-like domains protein 2 OS=Mus musculus OX=10090 GN=Lrig2 PE=1 SV=1
3160	6700	Q8BI79|CCD40_MOUSE	23.39	0	1	0		136772	Coiled-coil domain-containing protein 40 OS=Mus musculus OX=10090 GN=Ccdc40 PE=1 SV=1
3197	3886	Q8BRT1|CLAP2_MOUSE	23.39	0	1	0		140738	CLIP-associating protein 2 OS=Mus musculus OX=10090 GN=Clasp2 PE=1 SV=1
900	751	O88569|ROA2_MOUSE	23.35	12	2	1		37403	Heterogeneous nuclear ribonucleoproteins A2/B1 OS=Mus musculus OX=10090 GN=Hnrnpa2b1 PE=1 SV=2
1324	18675	O55040|NMUR1_MOUSE	23.22	2	1	1		47934	Neuromedin-U receptor 1 OS=Mus musculus OX=10090 GN=Nmur1 PE=2 SV=2
2155	8184	P40694|SMBP2_MOUSE	23.21	1	1	1		109466	DNA-binding protein SMUBP-2 OS=Mus musculus OX=10090 GN=Ighmbp2 PE=1 SV=1
449	2360	E9QAM5|HELZ2_MOUSE	23.07	0	1	0		331563	Helicase with zinc finger domain 2 OS=Mus musculus OX=10090 GN=Helz2 PE=1 SV=1
3051	18788	Q7TMY7|IPO8_MOUSE	23.07	1	1	0		117078	Importin-8 OS=Mus musculus OX=10090 GN=Ipo8 PE=1 SV=3
2142	18771	Q9D0E1|HNRPM_MOUSE	22.87	2	1	1		77649	Heterogeneous nuclear ribonucleoprotein M OS=Mus musculus OX=10090 GN=Hnrnpm PE=1 SV=3
1316	18618	Q8CI12|SMTL2_MOUSE	22.79	2	1	1		49524	Smoothelin-like protein 2 OS=Mus musculus OX=10090 GN=Smtnl2 PE=1 SV=1
1364	1358	Q7TNF9|F117A_MOUSE	22.77	2	1	1		48054	Protein FAM117A OS=Mus musculus OX=10090 GN=Fam117a PE=1 SV=1
453	3150	Q61292|LAMB2_MOUSE	22.68	0	1	0		196578	Laminin subunit beta-2 OS=Mus musculus OX=10090 GN=Lamb2 PE=1 SV=2
544	18629	Q6ZQA0|NBEL2_MOUSE	22.68	0	1	0		301923	Neurobeachin-like protein 2 OS=Mus musculus OX=10090 GN=Nbeal2 PE=1 SV=2
1347	4078	Q3TNL8|IPRI_MOUSE	22.66	3	1	1		63238	Inositol 1 4 5-trisphosphate receptor-interacting protein OS=Mus musculus OX=10090 GN=Itprip PE=1 SV=1
2183	19079	Q3TGW2|EEPD1_MOUSE	22.65	2	1	1		62954	Endonuclease/exonuclease/phosphatase family domain-containing protein 1 OS=Mus musculus OX=10090 GN=Eepd1 PE=1 SV=1
2158	8746	Q6ZPR6|IBTK_MOUSE	22.53	0	1	0		149568	Inhibitor of Bruton tyrosine kinase OS=Mus musculus OX=10090 GN=Ibtk PE=1 SV=3
2148	7842	P23116|EIF3A_MOUSE	22.51	1	1	1		161936	Eukaryotic translation initiation factor 3 subunit A OS=Mus musculus OX=10090 GN=Eif3a PE=1 SV=5
1641	4150	Q8BH00|AL8A1_MOUSE	22.44	4	1	1	Carbamidomethylation	53664	2-aminomuconic semialdehyde dehydrogenase OS=Mus musculus OX=10090 GN=Aldh8a1 PE=1 SV=1
973	19048	Q80TE4|SI1L2_MOUSE	22.4	0	1	0		189411	Signal-induced proliferation-associated 1-like protein 2 OS=Mus musculus OX=10090 GN=Sipa1l2 PE=1 SV=3
345	912	A2AV25|FBCD1_MOUSE	22.34	2	1	1		50602	Fibrinogen C domain-containing protein 1 OS=Mus musculus OX=10090 GN=Fibcd1 PE=2 SV=1
1100	6309	Q8CIQ7|DOCK3_MOUSE	22.28	0	1	1	Deamidation (NQ); Oxidation (M)	232908	Dedicator of cytokinesis protein 3 OS=Mus musculus OX=10090 GN=Dock3 PE=1 SV=1
143	1010	E9Q394|AKP13_MOUSE	22.28	0	1	1		303974	A-kinase anchor protein 13 OS=Mus musculus OX=10090 GN=Akap13 PE=1 SV=1
1640	6890	Q9Z2R9|E2AK1_MOUSE	22.2	1	1	1		69702	Eukaryotic translation initiation factor 2-alpha kinase 1 OS=Mus musculus OX=10090 GN=Eif2ak1 PE=1 SV=2
4676	18858	Q8BM72|HSP13_MOUSE	22.11	3	1	1		51709	Heat shock 70 kDa protein 13 OS=Mus musculus OX=10090 GN=Hspa13 PE=1 SV=1
455	1177	Q9D0M1|KPRA_MOUSE	22.07	3	1	1		39432	Phosphoribosyl pyrophosphate synthase-associated protein 1 OS=Mus musculus OX=10090 GN=Prpsap1 PE=1 SV=1
2136	725	Q8CFW7|C2D2A_MOUSE	22.01	0	1	1		187528	Coiled-coil and C2 domain-containing protein 2A OS=Mus musculus OX=10090 GN=Cc2d2a PE=1 SV=1
3070	1354	A2A7S8|K1522_MOUSE	21.99	1	1	1		104842	Uncharacterized protein KIAA1522 OS=Mus musculus OX=10090 GN=Kiaa1522 PE=1 SV=1
4672	18817	O35405|PLD3_MOUSE	21.98	2	1	1		54389	5'-3' exonuclease PLD3 OS=Mus musculus OX=10090 GN=Pld3 PE=1 SV=1
452	975	Q9DBS9|OSBL3_MOUSE	21.96	1	1	0		96966	Oxysterol-binding protein-related protein 3 OS=Mus musculus OX=10090 GN=Osbpl3 PE=1 SV=2
500	1298	Q8K4S1|PLCE1_MOUSE	21.96	0	1	0		255045	1-phosphatidylinositol 4 5-bisphosphate phosphodiesterase epsilon-1 OS=Mus musculus OX=10090 GN=Plce1 PE=1 SV=3
1357	18994	Q8C008|DZAN1_MOUSE	21.96	1	1	1	Deamidation (NQ)	85025	Double zinc ribbon and ankyrin repeat-containing protein 1 OS=Mus musculus OX=10090 GN=Dzank1 PE=1 SV=2
431	463	Q60847|COCA1_MOUSE	21.93	0	1	0		340215	Collagen alpha-1(XII) chain OS=Mus musculus OX=10090 GN=Col12a1 PE=2 SV=3
579	3440	A2AQ25|SKT_MOUSE	21.93	0	1	0		213035	Sickle tail protein OS=Mus musculus OX=10090 GN=Skt PE=1 SV=1
721	1886	P54103|DNJC2_MOUSE	21.93	1	1	0		71722	DnaJ homolog subfamily C member 2 OS=Mus musculus OX=10090 GN=Dnajc2 PE=1 SV=2
823	3055	A2CG63|ARI4B_MOUSE	21.93	0	1	0		147643	AT-rich interactive domain-containing protein 4B OS=Mus musculus OX=10090 GN=Arid4b PE=1 SV=1
1647	3980	P16382|IL4RA_MOUSE	21.92	2	1	1	Deamidation (NQ)	87627	Interleukin-4 receptor subunit alpha OS=Mus musculus OX=10090 GN=Il4r PE=1 SV=1
1074	3673	Q9ESF1|OTOF_MOUSE	21.75	0	1	0		227031	Otoferlin OS=Mus musculus OX=10090 GN=Otof PE=1 SV=1
2413	920	Q6P5E4|UGGG1_MOUSE	21.75	0	1	0		176433	UDP-glucose:glycoprotein glucosyltransferase 1 OS=Mus musculus OX=10090 GN=Uggt1 PE=1 SV=4
3161	1789	P53569|CEBPZ_MOUSE	21.75	0	1	0		120262	CCAAT/enhancer-binding protein zeta OS=Mus musculus OX=10090 GN=Cebpz PE=1 SV=2
1770	2047	E9Q634|MYO1E_MOUSE	21.72	0	1	0		126818	Unconventional myosin-Ie OS=Mus musculus OX=10090 GN=Myo1e PE=1 SV=1
1775	3120	Q80UE6|WNK4_MOUSE	21.72	0	1	0		132410	Serine/threonine-protein kinase WNK4 OS=Mus musculus OX=10090 GN=Wnk4 PE=1 SV=1
3074	1520	Q80UK8|INT2_MOUSE	21.66	1	1	1		133515	Integrator complex subunit 2 OS=Mus musculus OX=10090 GN=Ints2 PE=1 SV=2
1125	19062	Q60749|KHDR1_MOUSE	21.62	1	1	0		48371	KH domain-containing RNA-binding signal transduction-associated protein 1 OS=Mus musculus OX=10090 GN=Khdrbs1 PE=1 SV=2
1390	1752	Q62187|TTF1_MOUSE	21.62	1	1	0		97723	Transcription termination factor 1 OS=Mus musculus OX=10090 GN=Ttf1 PE=1 SV=2
3092	19110	Q8BWU3|F131A_MOUSE	21.62	1	1	0		39033	Protein FAM131A OS=Mus musculus OX=10090 GN=Fam131a PE=2 SV=1
3113	8018	P70412|CUZD1_MOUSE	21.62	1	1	0		68082	CUB and zona pellucida-like domain-containing protein 1 OS=Mus musculus OX=10090 GN=Cuzd1 PE=1 SV=2
1338	635	A2AHJ4|BRWD3_MOUSE	21.61	0	1	1		202940	Bromodomain and WD repeat-containing protein 3 OS=Mus musculus OX=10090 GN=Brwd3 PE=1 SV=1
1094	4363	Q640L5|CCD18_MOUSE	21.6	1	1	1		169740	Coiled-coil domain-containing protein 18 OS=Mus musculus OX=10090 GN=Ccdc18 PE=1 SV=1
4687	18924	Q9D5S7|LRGUK_MOUSE	21.56	1	1	1		93190	Leucine-rich repeat and guanylate kinase domain-containing protein OS=Mus musculus OX=10090 GN=Lrguk PE=1 SV=1
454	415	Q9QYX7|PCLO_MOUSE	21.54	0	1	1	Deamidation (NQ)	550842	Protein piccolo OS=Mus musculus OX=10090 GN=Pclo PE=1 SV=4
1332	18823	Q9JKE1|TREM3_MOUSE	21.51	4	1	1	Deamidation (NQ)	20452	Triggering receptor expressed on myeloid cells 3 OS=Mus musculus OX=10090 GN=Trem3 PE=1 SV=1
3057	2511	Q8K1C9|LRC41_MOUSE	21.48	2	1	1	Carbamidomethylation; Deamidation (NQ); Oxidation (M)	88180	Leucine-rich repeat-containing protein 41 OS=Mus musculus OX=10090 GN=Lrrc41 PE=1 SV=3
1355	1494	Q91VW5|GOGA4_MOUSE	21.48	0	1	1	Deamidation (NQ)	257561	Golgin subfamily A member 4 OS=Mus musculus OX=10090 GN=Golga4 PE=1 SV=2
1108	2853	Q62407|SPEG_MOUSE	21.46	0	1	1		354343	Striated muscle-specific serine/threonine-protein kinase OS=Mus musculus OX=10090 GN=Speg PE=1 SV=2
860	877	Q7M6Y6|MRO2B_MOUSE	21.44	0	1	1		180479	Maestro heat-like repeat-containing protein family member 2B OS=Mus musculus OX=10090 GN=Mroh2b PE=1 SV=2
4671	18816	Q8VHI5|VITRN_MOUSE	21.39	1	1	1		70699	Vitrin OS=Mus musculus OX=10090 GN=Vit PE=1 SV=2
1344	526	B2RS91|RRN3_MOUSE	21.37	1	1	1		74518	RNA polymerase I-specific transcription initiation factor RRN3 OS=Mus musculus OX=10090 GN=Rrn3 PE=1 SV=1
1345	907	Q9ERG2|STRN3_MOUSE	21.36	1	1	1		87150	Striatin-3 OS=Mus musculus OX=10090 GN=Strn3 PE=1 SV=1
4690	18976	Q9JLL0|CRIM1_MOUSE	21.36	1	1	1		114066	Cysteine-rich motor neuron 1 protein OS=Mus musculus OX=10090 GN=Crim1 PE=2 SV=2
3104	460	A1IGU4|ARH37_MOUSE	21.34	1	1	0		76524	Rho guanine nucleotide exchange factor 37 OS=Mus musculus OX=10090 GN=Arhgef37 PE=2 SV=1
4688	7938	Q3U381|ZN692_MOUSE	21.34	2	1	1		59010	Zinc finger protein 692 OS=Mus musculus OX=10090 GN=Znf692 PE=2 SV=1
1109	6491	Q80SU7|GVIN1_MOUSE	21.33	0	1	1	Oxidation (M)	280813	Interferon-induced very large GTPase 1 OS=Mus musculus OX=10090 GN=Gvin1 PE=1 SV=1
714	789	E9Q401|RYR2_MOUSE	21.33	0	1	1		564827	Ryanodine receptor 2 OS=Mus musculus OX=10090 GN=Ryr2 PE=1 SV=1
456	1654	Q922B9|ITPI2_MOUSE	21.29	1	1	1		136947	Protein ITPRID2 OS=Mus musculus OX=10090 GN=Itprid2 PE=1 SV=3
862	1066	Q5DTI8|ESYT3_MOUSE	21.23	1	1	1	Deamidation (NQ)	100068	Extended synaptotagmin-3 OS=Mus musculus OX=10090 GN=Esyt3 PE=2 SV=2
4692	1015	Q80XC6|NRDE2_MOUSE	21.23	1	1	1	Deamidation (NQ)	133467	Nuclear exosome regulator NRDE2 OS=Mus musculus OX=10090 GN=Nrde2 PE=1 SV=3
713	18997	Q4QY64|ATAD5_MOUSE	21.22	1	1	1	Deamidation (NQ)	203907	ATPase family AAA domain-containing protein 5 OS=Mus musculus OX=10090 GN=Atad5 PE=1 SV=1
1104	18762	Q8VDC1|FYCO1_MOUSE	21.21	1	1	1	Deamidation (NQ)	162336	FYVE and coiled-coil domain-containing protein 1 OS=Mus musculus OX=10090 GN=Fyco1 PE=1 SV=1
1643	5372	Q8CDA1|SAC2_MOUSE	21.19	1	1	1		127608	Phosphatidylinositide phosphatase SAC2 OS=Mus musculus OX=10090 GN=Inpp5f PE=1 SV=1
1113	253	P16546|SPTN1_MOUSE	21.17	0	1	1		284596	Spectrin alpha chain non-erythrocytic 1 OS=Mus musculus OX=10090 GN=Sptan1 PE=1 SV=4
965	3589	Q9JL04|FMN2_MOUSE	21.14	0	1	0	Deamidation (NQ)	167386	Formin-2 OS=Mus musculus OX=10090 GN=Fmn2 PE=1 SV=2
3054	5941	P21183|IL5RA_MOUSE	21.14	2	1	1		46989	Interleukin-5 receptor subunit alpha OS=Mus musculus OX=10090 GN=Il5ra PE=2 SV=1
3169	19389	Q62137|JAK3_MOUSE	21.13	0	1	0		122641	Tyrosine-protein kinase JAK3 OS=Mus musculus OX=10090 GN=Jak3 PE=1 SV=2
3047	18669	Q91Y11|PCDA9_MOUSE	21.13	1	1	1		106763	Protocadherin alpha-9 OS=Mus musculus OX=10090 GN=Pcdha9 PE=2 SV=1
1111	2127	Q8BHN1|TXLNG_MOUSE	21.13	1	1	0	Deamidation (NQ)	60309	Gamma-taxilin OS=Mus musculus OX=10090 GN=Txlng PE=1 SV=1
1359	6174	Q0VGY8|TANC1_MOUSE	21.13	0	1	0	Deamidation (NQ)	200803	Protein TANC1 OS=Mus musculus OX=10090 GN=Tanc1 PE=1 SV=2
3076	18970	Q3UFD7|FFAR3_MOUSE	21.11	3	1	1		36501	Free fatty acid receptor 3 OS=Mus musculus OX=10090 GN=Ffar3 PE=1 SV=1
3053	18814	Q61751|Z354A_MOUSE	21.1	2	1	1	Deamidation (NQ)	65663	Zinc finger protein 354A OS=Mus musculus OX=10090 GN=Znf354a PE=2 SV=2
3059	338	Q8BH61|F13A_MOUSE	21.09	1	1	1		83207	Coagulation factor XIII A chain OS=Mus musculus OX=10090 GN=F13a1 PE=1 SV=3
754	1562	Q61879|MYH10_MOUSE	21.07	0	1	0		228994	Myosin-10 OS=Mus musculus OX=10090 GN=Myh10 PE=1 SV=2
925	3593	P97927|LAMA4_MOUSE	21.07	0	1	0		201818	Laminin subunit alpha-4 OS=Mus musculus OX=10090 GN=Lama4 PE=1 SV=2
1051	1401	O08638|MYH11_MOUSE	21.07	0	1	0		227026	Myosin-11 OS=Mus musculus OX=10090 GN=Myh11 PE=1 SV=1
1136	1544	Q60770|STXB3_MOUSE	21.07	1	1	0		67943	Syntaxin-binding protein 3 OS=Mus musculus OX=10090 GN=Stxbp3 PE=1 SV=1
1293	1367	Q5F226|FAT2_MOUSE	21.07	0	1	0		480113	Protocadherin Fat 2 OS=Mus musculus OX=10090 GN=Fat2 PE=1 SV=1
1561	1370	Q8VDD5|MYH9_MOUSE	21.07	0	1	0		226370	Myosin-9 OS=Mus musculus OX=10090 GN=Myh9 PE=1 SV=4
1580	9798	Q02789|CAC1S_MOUSE	21.07	0	1	0		213258	Voltage-dependent L-type calcium channel subunit alpha-1S OS=Mus musculus OX=10090 GN=Cacna1s PE=1 SV=2
1597	8287	Q6P4T0|ATG2A_MOUSE	21.07	0	1	0		210938	Autophagy-related protein 2 homolog A OS=Mus musculus OX=10090 GN=Atg2a PE=1 SV=2
1703	1424	Q7TME0|PLPR4_MOUSE	21.07	1	1	0		83290	Phospholipid phosphatase-related protein type 4 OS=Mus musculus OX=10090 GN=Plppr4 PE=1 SV=2
1731	2108	Q5DTI6|KAL1L_MOUSE	21.07	1	1	0		112525	KAT8 regulatory NSL complex subunit 1-like protein OS=Mus musculus OX=10090 GN=Kansl1l PE=1 SV=3
864	4048	Q9CXT8|MPPB_MOUSE	20.95	2	1	1	Carbamidomethylation	54615	Mitochondrial-processing peptidase subunit beta OS=Mus musculus OX=10090 GN=Pmpcb PE=1 SV=1
1666	5110	B2RW38|CFA58_MOUSE	20.95	1	1	1	Deamidation (NQ)	103524	Cilia- and flagella-associated protein 58 OS=Mus musculus OX=10090 GN=Cfap58 PE=2 SV=1
1642	18839	Q64433|CH10_MOUSE	20.92	10	1	1		10963	10 kDa heat shock protein mitochondrial OS=Mus musculus OX=10090 GN=Hspe1 PE=1 SV=2
1738	19610	Q9JIM3|ER6L2_MOUSE	20.91	0	1	0		173872	DNA excision repair protein ERCC-6-like 2 OS=Mus musculus OX=10090 GN=Ercc6l2 PE=1 SV=3
3096	4258	P40124|CAP1_MOUSE	20.91	1	1	0		51565	Adenylyl cyclase-associated protein 1 OS=Mus musculus OX=10090 GN=Cap1 PE=1 SV=4
1340	18722	O35973|PER1_MOUSE	20.89	1	1	1		136373	Period circadian protein homolog 1 OS=Mus musculus OX=10090 GN=Per1 PE=1 SV=2
1712	1587	Q8R554|OTU7A_MOUSE	20.87	1	1	0		100797	OTU domain-containing protein 7A OS=Mus musculus OX=10090 GN=Otud7a PE=1 SV=1
2055	6894	P60882|MEGF8_MOUSE	20.87	0	1	0		297487	Multiple epidermal growth factor-like domains protein 8 OS=Mus musculus OX=10090 GN=Megf8 PE=1 SV=2
2354	1898	Q8BYJ6|TBCD4_MOUSE	20.87	0	1	0		147451	TBC1 domain family member 4 OS=Mus musculus OX=10090 GN=Tbc1d4 PE=1 SV=2
2785	1756	Q924A2|CIC_MOUSE	20.87	0	1	0		258127	Protein capicua homolog OS=Mus musculus OX=10090 GN=Cic PE=1 SV=2
2948	498	Q7TSC1|PRC2A_MOUSE	20.87	0	1	0		229200	Protein PRRC2A OS=Mus musculus OX=10090 GN=Prrc2a PE=1 SV=1
3103	1934	Q8K3M5|CABL2_MOUSE	20.87	1	1	0		52082	CDK5 and ABL1 enzyme substrate 2 OS=Mus musculus OX=10090 GN=Cables2 PE=1 SV=2
3301	1105	Q9QZS7|NPHN_MOUSE	20.87	0	1	0		136336	Nephrin OS=Mus musculus OX=10090 GN=Nphs1 PE=1 SV=2
2177	4678	O70372|TERT_MOUSE	20.87	1	1	1		127978	Telomerase reverse transcriptase OS=Mus musculus OX=10090 GN=Tert PE=1 SV=1
2140	18747	Q8K298|ANLN_MOUSE	20.83	1	1	1	Deamidation (NQ)	122794	Anillin OS=Mus musculus OX=10090 GN=Anln PE=1 SV=2
1384	1448	Q9R0C8|VAV3_MOUSE	20.83	1	1	0		97968	Guanine nucleotide exchange factor VAV3 OS=Mus musculus OX=10090 GN=Vav3 PE=1 SV=2
1423	2138	Q6GQT9|NOMO1_MOUSE	20.83	0	1	0		133420	Nodal modulator 1 OS=Mus musculus OX=10090 GN=Nomo1 PE=1 SV=1
880	1617	Q5SX40|MYH1_MOUSE	20.77	1	1	1		223340	Myosin-1 OS=Mus musculus OX=10090 GN=Myh1 PE=1 SV=1
548	19020	Q8CJH3|PLXB1_MOUSE	20.76	0	1	0		231374	Plexin-B1 OS=Mus musculus OX=10090 GN=Plxnb1 PE=1 SV=2
605	742	Q8CE72|CPLN1_MOUSE	20.76	0	1	0		358551	Ciliogenesis and planar polarity effector 1 OS=Mus musculus OX=10090 GN=Cplane1 PE=1 SV=4
3063	8715	Q8VHI4|CARTF_MOUSE	20.72	1	1	1	Oxidation (M)	76397	Calcium-responsive transcription factor OS=Mus musculus OX=10090 GN=Carf PE=2 SV=1
1687	1071	Q9DC04|RGS3_MOUSE	20.64	1	1	0		106219	Regulator of G-protein signaling 3 OS=Mus musculus OX=10090 GN=Rgs3 PE=1 SV=2
2196	1032	Q69ZQ1|MYORG_MOUSE	20.64	1	1	0		81362	Myogenesis-regulating glycosidase OS=Mus musculus OX=10090 GN=Myorg PE=1 SV=2
1651	1408	Q9JJS0|SCUB2_MOUSE	20.62	1	1	1		109924	Signal peptide CUB and EGF-like domain-containing protein 2 OS=Mus musculus OX=10090 GN=Scube2 PE=1 SV=1
1663	1683	O35516|NOTC2_MOUSE	20.61	0	1	1	Deamidation (NQ)	265631	Neurogenic locus notch homolog protein 2 OS=Mus musculus OX=10090 GN=Notch2 PE=1 SV=2
1343	18660	Q91X60|ACHA2_MOUSE	20.57	2	1	1	Deamidation (NQ)	58735	Neuronal acetylcholine receptor subunit alpha-2 OS=Mus musculus OX=10090 GN=Chrna2 PE=2 SV=1
905	3694	O88307|SORL_MOUSE	20.54	0	1	0		247085	Sortilin-related receptor OS=Mus musculus OX=10090 GN=Sorl1 PE=1 SV=3
1028	1190	Q9ESD7|DYSF_MOUSE	20.54	0	1	0		237908	Dysferlin OS=Mus musculus OX=10090 GN=Dysf PE=1 SV=3
1821	5758	Q7TPV4|MBB1A_MOUSE	20.54	0	1	0		152036	Myb-binding protein 1A OS=Mus musculus OX=10090 GN=Mybbp1a PE=1 SV=2
2213	19340	P98078|DAB2_MOUSE	20.54	1	1	0		82312	Disabled homolog 2 OS=Mus musculus OX=10090 GN=Dab2 PE=1 SV=2
1110	1751	Q9CY00|TT30B_MOUSE	20.52	1	1	1	Deamidation (NQ)	76096	Tetratricopeptide repeat protein 30B OS=Mus musculus OX=10090 GN=Ttc30b PE=2 SV=1
1097	7094	P51954|NEK1_MOUSE	20.49	1	1	1	Deamidation (NQ); Oxidation (M)	136690	Serine/threonine-protein kinase Nek1 OS=Mus musculus OX=10090 GN=Nek1 PE=1 SV=2
2147	6370	Q922J3|CLIP1_MOUSE	20.48	1	1	1		155813	CAP-Gly domain-containing linker protein 1 OS=Mus musculus OX=10090 GN=Clip1 PE=1 SV=1
3083	19037	Q9DAX9|APBP2_MOUSE	20.45	2	1	1		66855	Amyloid protein-binding protein 2 OS=Mus musculus OX=10090 GN=Appbp2 PE=2 SV=1
794	3144	Q8BW94|DYH3_MOUSE	20.45	0	1	1	Deamidation (NQ)	467780	Dynein heavy chain 3 axonemal OS=Mus musculus OX=10090 GN=Dnah3 PE=1 SV=2
1353	3507	Q6GQW0|BTBDB_MOUSE	20.42	1	1	1		121561	Ankyrin repeat and BTB/POZ domain-containing protein BTBD11 OS=Mus musculus OX=10090 GN=Btbd11 PE=2 SV=2
3078	1996	Q5SGK3|AOXB_MOUSE	20.34	0	1	0		147913	Aldehyde oxidase 2 OS=Mus musculus OX=10090 GN=Aox2 PE=1 SV=2
1645	1375	Q9WTQ5|AKA12_MOUSE	20.31	0	1	1		180694	A-kinase anchor protein 12 OS=Mus musculus OX=10090 GN=Akap12 PE=1 SV=1
2163	2191	Q80U87|UBP8_MOUSE	20.29	1	1	1		122610	Ubiquitin carboxyl-terminal hydrolase 8 OS=Mus musculus OX=10090 GN=Usp8 PE=1 SV=2
1122	4512	Q6A0A2|LAR4B_MOUSE	20.22	1	1	1		81627	La-related protein 4B OS=Mus musculus OX=10090 GN=Larp4b PE=1 SV=2
1659	18959	Q8C341|SUCO_MOUSE	20.17	1	1	1		139168	SUN domain-containing ossification factor OS=Mus musculus OX=10090 GN=Suco PE=1 SV=3
954	1121	P97929|BRCA2_MOUSE	20.14	0	1	1		370666	Breast cancer type 2 susceptibility protein homolog OS=Mus musculus OX=10090 GN=Brca2 PE=1 SV=2
962	522	Q61290|CAC1E_MOUSE	20.05	0	1	1		257233	Voltage-dependent R-type calcium channel subunit alpha-1E OS=Mus musculus OX=10090 GN=Cacna1e PE=1 SV=1
4712	18967	Q9DAJ4|WDR83_MOUSE	20.05	4	1	1	Deamidation (NQ)	34444	WD repeat domain-containing protein 83 OS=Mus musculus OX=10090 GN=Wdr83 PE=1 SV=1

## Sheet: Sheet 3 Q3 EVs
Protein Group	Protein ID	Accession	-10lgP	Coverage (%)	#Peptides	#Unique	PTM	Avg. Mass	Description
1	3	Q61838|PZP_MOUSE	521.8	74	299	279	Carbamidomethylation; Deamidation (NQ); Oxidation (M); Acetylation (K); Acetylation (N-term); 63 more	165852	Pregnancy zone protein OS=Mus musculus OX=10090 GN=Pzp PE=1 SV=3
3	2	P01027|CO3_MOUSE	498.83	77	194	187	Carbamidomethylation; Deamidation (NQ); Oxidation (M); Acetylation (K); Acetylation (N-term); 26 more	186483	Complement C3 OS=Mus musculus OX=10090 GN=C3 PE=1 SV=3
6	9	P11276|FINC_MOUSE	494.64	53	141	140	Carbamidomethylation; Deamidation (NQ); Oxidation (M); Acetylation (K); Acetylation (N-term); 24 more	272536	Fibronectin OS=Mus musculus OX=10090 GN=Fn1 PE=1 SV=4
2	1	P07724|ALBU_MOUSE	480.83	91	243	241	Carbamidomethylation; Deamidation (NQ); Oxidation (M); Acetylation (K); Acetylation (N-term); 78 more	68693	Serum albumin OS=Mus musculus OX=10090 GN=Alb PE=1 SV=3
7	8	P28665|MUG1_MOUSE	437.91	59	89	47	Carbamidomethylation; Deamidation (NQ); Oxidation (M); Acetylation (N-term); Hydroxylation; 10 more	165297	Murinoglobulin-1 OS=Mus musculus OX=10090 GN=Mug1 PE=1 SV=3
4	4	Q921I1|TRFE_MOUSE	430.13	73	107	105	Carbamidomethylation; Deamidation (NQ); Oxidation (M); Acetylation (K); Acetylation (N-term); 22 more	76724	Serotransferrin OS=Mus musculus OX=10090 GN=Tf PE=1 SV=1
8	6	P06909|CFAH_MOUSE	422.3	63	73	71	Carbamidomethylation; Deamidation (NQ); Oxidation (M); Carbamylation; Hydroxylation; 13 more	139137	Complement factor H OS=Mus musculus OX=10090 GN=Cfh PE=1 SV=2
5	7	P01872|IGHM_MOUSE	398.51	65	75	72	Carbamidomethylation; Deamidation (NQ); Oxidation (M); Acetylation (N-term); Amidation; 23 more	49972	Immunoglobulin heavy constant mu OS=Mus musculus OX=10090 GN=Ighm PE=1 SV=2
9	5	P20918|PLMN_MOUSE	381.89	72	58	57	Carbamidomethylation; Deamidation (NQ); Oxidation (M); Hexose (NSY); Hydroxylation; 10 more	90808	Plasminogen OS=Mus musculus OX=10090 GN=Plg PE=1 SV=3
14	11	P01029|CO4B_MOUSE	356.58	32	51	45	Carbamidomethylation; Deamidation (NQ); Oxidation (M); Hydroxylation; Phosphorylation (STY); 4 more	192914	Complement C4-B OS=Mus musculus OX=10090 GN=C4b PE=1 SV=3
12	12	P28666|MUG2_MOUSE	338.73	31	50	8	Carbamidomethylation; Deamidation (NQ); Oxidation (M); Acetylation (K); Acetylation (Protein N-term); 13 more	162381	Murinoglobulin-2 OS=Mus musculus OX=10090 GN=Mug2 PE=1 SV=2
15	10	P35441|TSP1_MOUSE	338.38	47	50	49	Carbamidomethylation; Deamidation (NQ); Oxidation (M); Biotinylation; Formylation; 8 more	129647	Thrombospondin-1 OS=Mus musculus OX=10090 GN=Thbs1 PE=1 SV=1
13	13	Q61147|CERU_MOUSE	326.31	37	37	37	Carbamidomethylation; Deamidation (NQ); Oxidation (M); Acetylation (N-term); Hydroxylation; 7 more	121151	Ceruloplasmin OS=Mus musculus OX=10090 GN=Cp PE=1 SV=2
16	24	Q00897|A1AT4_MOUSE	312.95	60	25	10	Deamidation (NQ); Oxidation (M); Dehydration; Hydroxylation; Methyl ester; 7 more	45998	Alpha-1-antitrypsin 1-4 OS=Mus musculus OX=10090 GN=Serpina1d PE=1 SV=1
35	14	P06684|CO5_MOUSE	304.03	26	42	40	Carbamidomethylation; Deamidation (NQ); Oxidation (M); Biotinylation; Carbamylation; 7 more	188877	Complement C5 OS=Mus musculus OX=10090 GN=C5 PE=1 SV=2
33	17	P21614|VTDB_MOUSE	300.46	68	29	28	Carbamidomethylation; Deamidation (NQ); Oxidation (M); Biotinylation; Hydroxylation; 6 more	53600	Vitamin D-binding protein OS=Mus musculus OX=10090 GN=Gc PE=1 SV=2
11	35	P01867|IGG2B_MOUSE	299.82	47	29	28	Carbamidomethylation; Deamidation (NQ); Oxidation (M); Acetylation (K); Biotinylation; 11 more	44259	Ig gamma-2B chain C region OS=Mus musculus OX=10090 GN=Igh-3 PE=1 SV=3
17	27	P22599|A1AT2_MOUSE	294.9	53	24	7	Deamidation (NQ); Oxidation (M); Dehydration; Hydroxylation; Methyl ester; 6 more	45975	Alpha-1-antitrypsin 1-2 OS=Mus musculus OX=10090 GN=Serpina1b PE=1 SV=2
25	65	P07759|SPA3K_MOUSE	290.04	43	18	9	Carbamidomethylation; Deamidation (NQ); Oxidation (M); Acetylation (K); Amidation; 6 more	46880	Serine protease inhibitor A3K OS=Mus musculus OX=10090 GN=Serpina3k PE=1 SV=2
30	19	Q91X72|HEMO_MOUSE	289.32	58	26	26	Carbamidomethylation; Deamidation (NQ); Hydroxylation; Methylation; Acetylation (TSCYH); 3 more	51318	Hemopexin OS=Mus musculus OX=10090 GN=Hpx PE=1 SV=2
10	38	P03987|IGHG3_MOUSE	288.42	51	27	22	Carbamidomethylation; Deamidation (NQ); Oxidation (M); Hydroxylation; Methyl ester; 9 more	43929	Ig gamma-3 chain C region OS=Mus musculus OX=10090 PE=1 SV=2
19	30	P07758|A1AT1_MOUSE	288.35	48	21	1	Deamidation (NQ); Oxidation (M); Dehydration; Hydroxylation; Methyl ester; 6 more	46003	Alpha-1-antitrypsin 1-1 OS=Mus musculus OX=10090 GN=Serpina1a PE=1 SV=4
45	55	P41317|MBL2_MOUSE	287.45	69	19	19	Carbamidomethylation; Deamidation (NQ); Hydroxylation; Methyl ester; Biotin polyethyleneoxide amine; 3 more	25957	Mannose-binding protein C OS=Mus musculus OX=10090 GN=Mbl2 PE=1 SV=2
18	31	Q00896|A1AT3_MOUSE	287.18	47	20	0	Deamidation (NQ); Oxidation (M); Dehydration; Hydroxylation; Methyl ester; 6 more	45823	Alpha-1-antitrypsin 1-3 OS=Mus musculus OX=10090 GN=Serpina1c PE=1 SV=2
23	15	P13020|GELS_MOUSE	285.58	45	37	34	Carbamidomethylation; Deamidation (NQ); Oxidation (M); Carbamylation; Formylation; 9 more	85942	Gelsolin OS=Mus musculus OX=10090 GN=Gsn PE=1 SV=3
21	29	Q00623|APOA1_MOUSE	282.97	80	29	28	Deamidation (NQ); Oxidation (M); Hydroxylation; Pyro-glu from Q; Sulphone; 4 more	30616	Apolipoprotein A-I OS=Mus musculus OX=10090 GN=Apoa1 PE=1 SV=2
34	16	P23953|EST1C_MOUSE	279.77	51	22	18	Carbamidomethylation; Deamidation (NQ); Oxidation (M); Oxidation (HW); Phosphorylation (STY); 6 more	61056	Carboxylesterase 1C OS=Mus musculus OX=10090 GN=Ces1c PE=1 SV=4
52	23	Q8CG14|CS1A_MOUSE	269.99	37	19	10	Carbamidomethylation; Deamidation (NQ); Oxidation (M); Biotinylation; Methyl ester; 4 more	76858	Complement C1s-A subcomponent OS=Mus musculus OX=10090 GN=C1sa PE=2 SV=2
27	80	P02088|HBB1_MOUSE	267.04	82	20	9	Carbamidomethylation; Oxidation (M); Amidation; Carbamylation; Dehydration; 9 more	15840	Hemoglobin subunit beta-1 OS=Mus musculus OX=10090 GN=Hbb-b1 PE=1 SV=2
22	134	P01864|GCAB_MOUSE	259.77	34	13	8	Carbamidomethylation; Oxidation (M); Acetylation (K); Hydroxylation; Methyl ester; 10 more	36596	Ig gamma-2A chain C region secreted form OS=Mus musculus OX=10090 PE=1 SV=1
53	22	Q8CG16|C1RA_MOUSE	256.72	40	21	4	Carbamidomethylation; Deamidation (NQ); Oxidation (M); Ubiquitin; Phospho-propargylamine; Mutation	80073	Complement C1r-A subcomponent OS=Mus musculus OX=10090 GN=C1ra PE=1 SV=1
39	42	P29699|FETUA_MOUSE	252.75	57	19	18	Carbamidomethylation; Deamidation (NQ); Oxidation (M); Hydroxylation; Methyl ester; 8 more	37326	Alpha-2-HS-glycoprotein OS=Mus musculus OX=10090 GN=Ahsg PE=1 SV=1
37	63	P02535|K1C10_MOUSE	250.63	44	31	28	Carbamidomethylation; Deamidation (NQ); Oxidation (M); Acetylation (K); Acetylation (N-term); 14 more	57770	Keratin type I cytoskeletal 10 OS=Mus musculus OX=10090 GN=Krt10 PE=1 SV=3
51	26	P32261|ANT3_MOUSE	247.92	47	21	21	Carbamidomethylation; Deamidation (NQ); Oxidation (M); Amidation; Hydroxylation; 2 more	52004	Antithrombin-III OS=Mus musculus OX=10090 GN=Serpinc1 PE=1 SV=1
32	34	Q9QWK4|CD5L_MOUSE	247.69	45	20	19	Carbamidomethylation; Oxidation (M); Acetylation (N-term); Hydroxylation; Methyl ester; 6 more	38863	CD5 antigen-like OS=Mus musculus OX=10090 GN=Cd5l PE=1 SV=3
28	72	P01868|IGHG1_MOUSE	247.14	46	16	0	Carbamidomethylation; Deamidation (NQ); Oxidation (M); Formylation; Proline oxidation to pyroglutamic acid; 3 more	35705	Ig gamma-1 chain C region secreted form OS=Mus musculus OX=10090 GN=Ighg1 PE=1 SV=1
29	73	P01869|IGH1M_MOUSE	247.14	38	16	0	Carbamidomethylation; Deamidation (NQ); Oxidation (M); Formylation; Proline oxidation to pyroglutamic acid; 3 more	43387	Ig gamma-1 chain C region membrane-bound form OS=Mus musculus OX=10090 GN=Ighg1 PE=1 SV=2
43	39	Q00898|A1AT5_MOUSE	244.16	44	18	4	Deamidation (NQ); Oxidation (M); Hydroxylation; Carbamidomethylation (DHKE X@N-term); Ethylation; 5 more	45891	Alpha-1-antitrypsin 1-5 OS=Mus musculus OX=10090 GN=Serpina1e PE=1 SV=1
42	18	A6X935|ITIH4_MOUSE	240.25	28	21	20	Deamidation (NQ); Oxidation (M); Phosphorylation (STY); Sulfation; Hex3HexNAc1Pent1	104660	Inter alpha-trypsin inhibitor heavy chain 4 OS=Mus musculus OX=10090 GN=Itih4 PE=1 SV=2
71	70	Q8K0E8|FIBB_MOUSE	238.23	44	20	19	Carbamidomethylation; Deamidation (NQ); Oxidation (M); Acetylation (N-term); Dehydration; 4 more	54753	Fibrinogen beta chain OS=Mus musculus OX=10090 GN=Fgb PE=1 SV=1
26	103	P06330|HVM51_MOUSE	237.61	72	17	3	Carbamidomethylation; Deamidation (NQ); Oxidation (M); Acetylation (K); Biotinylation; 11 more	12934	Ig heavy chain V region AC38 205.12 OS=Mus musculus OX=10090 PE=1 SV=1
38	20	Q19LI2|A1BG_MOUSE	236.54	47	23	21	Carbamidomethylation; Oxidation (M); Carbamylation; Dehydration; Hydroxylation; 6 more	56554	Alpha-1B-glycoprotein OS=Mus musculus OX=10090 GN=A1bg PE=1 SV=1
24	86	P01837|IGKC_MOUSE	235.59	86	17	17	Carbamidomethylation; Deamidation (NQ); Oxidation (M); Hydroxylation; Oxidation (HW); 7 more	11934	Immunoglobulin kappa constant OS=Mus musculus OX=10090 GN=Igkc PE=1 SV=2
68	28	Q8CFG9|C1RB_MOUSE	235.02	33	17	0	Carbamidomethylation; Deamidation (NQ); Oxidation (M); Ubiquitin; Phospho-propargylamine; Mutation	79936	Complement C1r-B subcomponent OS=Mus musculus OX=10090 GN=C1rb PE=2 SV=1
31	112	P01631|KV2A7_MOUSE	234.2	74	17	13	Carbamidomethylation; Deamidation (NQ); Oxidation (M); Hydroxylation; Methyl ester; 9 more	12273	Ig kappa chain V-II region 26-10 OS=Mus musculus OX=10090 PE=1 SV=1
36	89	P01942|HBA_MOUSE	228	73	12	10	Oxidation (M); Hydroxylation; Methyl ester; Methylation; Phosphorylation (STY); 6 more	15085	Hemoglobin subunit alpha OS=Mus musculus OX=10090 GN=Hba PE=1 SV=2
49	37	Q61703|ITIH2_MOUSE	227.68	26	18	17	Carbamidomethylation; Deamidation (NQ); Oxidation (M); Acetylation (K); Amidation; 5 more	105928	Inter-alpha-trypsin inhibitor heavy chain H2 OS=Mus musculus OX=10090 GN=Itih2 PE=1 SV=1
60	25	Q61702|ITIH1_MOUSE	227.21	20	16	16	Deamidation (NQ); Oxidation (M); Acetylation (K); Phosphorylation (STY); Sodium adduct	101067	Inter-alpha-trypsin inhibitor heavy chain H1 OS=Mus musculus OX=10090 GN=Itih1 PE=1 SV=2
20	21	Q6GQT1|A2MG_MOUSE	226.58	15	21	14	Carbamidomethylation; Oxidation (M); Dehydration; Hydroxylation; Methylation; 8 more	164352	Alpha-2-macroglobulin-P OS=Mus musculus OX=10090 GN=A2m PE=2 SV=2
69	97	P01801|HVM32_MOUSE	223.85	59	12	2	Deamidation (NQ); Oxidation (M); Amidation; Carbamidomethylation (DHKE X@N-term); Mutation	12810	Ig heavy chain V-III region J606 OS=Mus musculus OX=10090 PE=1 SV=1
57	45	P11680|PROP_MOUSE	223.53	33	12	12	Carbamidomethylation; Deamidation (NQ); Oxidation (M); Dehydration; Hydroxylation; 7 more	50327	Properdin OS=Mus musculus OX=10090 GN=Cfp PE=2 SV=2
81	48	P08607|C4BPA_MOUSE	220.91	30	11	10	Carbamidomethylation; Deamidation (NQ); Oxidation (M); Carbamidomethylation (DHKE X@N-term); Dethiomethyl	51524	C4b-binding protein OS=Mus musculus OX=10090 GN=C4bpa PE=1 SV=3
48	138	P02089|HBB2_MOUSE	220.6	71	14	3	Carbamidomethylation; Deamidation (NQ); Oxidation (M); Carbamylation; Hydroxylation; 4 more	15878	Hemoglobin subunit beta-2 OS=Mus musculus OX=10090 GN=Hbb-b2 PE=1 SV=2
85	32	P63260|ACTG_MOUSE	219.99	42	15	8	Deamidation (NQ); Oxidation (M); Methyl ester; Phosphorylation (STY); Sodium adduct	41793	Actin cytoplasmic 2 OS=Mus musculus OX=10090 GN=Actg1 PE=1 SV=1
62	104	Q02105|C1QC_MOUSE	218.76	30	8	8	Carbamidomethylation; Oxidation (M); Hydroxylation; Proline oxidation to pyroglutamic acid; HexNAc1dHex1; 2 more	25992	Complement C1q subcomponent subunit C OS=Mus musculus OX=10090 GN=C1qc PE=1 SV=2
44	85	Q3TTY5|K22E_MOUSE	212.69	30	26	17	Carbamidomethylation; Oxidation (M); Acetylation (N-term); Carbamylation; Hexose (NSY); 7 more	70923	Keratin type II cytoskeletal 2 epidermal OS=Mus musculus OX=10090 GN=Krt2 PE=1 SV=1
93	69	Q8CFG8|CS1B_MOUSE	212.64	15	9	0	Carbamidomethylation; Deamidation (NQ); Oxidation (M); Biotinylation; Methyl ester; 2 more	76700	Complement C1s-B subcomponent OS=Mus musculus OX=10090 GN=C1sb PE=2 SV=1
77	43	O08677|KNG1_MOUSE	209.64	18	10	10	Carbamidomethylation; Deamidation (NQ); Oxidation (M); Hydroxylation; Oxidation (HW); Dethiomethyl	73102	Kininogen-1 OS=Mus musculus OX=10090 GN=Kng1 PE=1 SV=1
41	182	P01756|HVM12_MOUSE	207.03	45	14	0	Carbamidomethylation; Deamidation (NQ); Acetylation (K); Biotinylation; Dehydration; 9 more	12983	Ig heavy chain V region MOPC 104E OS=Mus musculus OX=10090 PE=1 SV=1
41	181	P01757|HVM13_MOUSE	207.03	45	14	0	Carbamidomethylation; Deamidation (NQ); Acetylation (K); Biotinylation; Dehydration; 9 more	13025	Ig heavy chain V region J558 OS=Mus musculus OX=10090 PE=1 SV=1
50	114	P04104|K2C1_MOUSE	205.88	21	19	12	Acetylation (N-term); Hydroxylation; Myristoylation; Carbamidomethylation (DHKE X@N-term); Aminoethylbenzenesulfonylation; 5 more	65606	Keratin type II cytoskeletal 1 OS=Mus musculus OX=10090 GN=Krt1 PE=1 SV=4
95	125	P01639|KV5A7_MOUSE	203.67	57	13	10	Carbamidomethylation; Deamidation (NQ); Oxidation (M); Hydroxylation; Methyl ester; 2 more	14311	Ig kappa chain V-V region MOPC 41 OS=Mus musculus OX=10090 GN=Gm5571 PE=1 SV=1
79	156	P01675|KV6A1_MOUSE	203.37	66	12	1	Hydroxylation; Methyl ester; Methylation; Carbamidomethylation (DHKE X@N-term); Nucleophilic addtion to cytopiloyne; 3 more	11627	Ig kappa chain V-VI region XRPC 44 OS=Mus musculus OX=10090 PE=1 SV=1
58	68	Q03734|SPA3M_MOUSE	201.21	26	11	2	Carbamidomethylation; Deamidation (NQ); Oxidation (M); Acetylation (K); Amidation; 5 more	47064	Serine protease inhibitor A3M OS=Mus musculus OX=10090 GN=Serpina3m PE=1 SV=2
40	123	P01754|HVM10_MOUSE	200.06	77	13	6	Carbamidomethylation; Deamidation (NQ); Oxidation (M); Hydroxylation; Methyl ester; 7 more	12921	Ig heavy chain V region 1-62-3 OS=Mus musculus OX=10090 GN=Ighv1-62-3 PE=4 SV=2
40	122	P06328|HVM49_MOUSE	200.06	77	13	6	Carbamidomethylation; Deamidation (NQ); Oxidation (M); Hydroxylation; Methyl ester; 7 more	12877	Ig heavy chain V region 1-72 OS=Mus musculus OX=10090 GN=Ighv1-72 PE=1 SV=2
87	196	P01678|KV6A4_MOUSE	197.51	81	12	1	Carbamidomethylation; Deamidation (NQ); Hydroxylation; Methyl ester; Methylation; 5 more	11554	Ig kappa chain V-VI region SAPC 10 OS=Mus musculus OX=10090 PE=1 SV=1
103	81	P46412|GPX3_MOUSE	195.36	38	10	10	Carbamidomethylation; Oxidation (M); Hydroxylation; Pyro-glu from Q; Carbamidomethylation (DHKE X@N-term); 2 more	25424	Glutathione peroxidase 3 OS=Mus musculus OX=10090 GN=Gpx3 PE=1 SV=2
111	57	P29788|VTNC_MOUSE	194.51	26	12	10	Carbamidomethylation; Oxidation (M); Acetylation (N-term); Carbamylation; Phosphorylation (STY); Mutation	54849	Vitronectin OS=Mus musculus OX=10090 GN=Vtn PE=1 SV=2
78	136	P01644|KV5AB_MOUSE	193.46	76	14	0	Deamidation (NQ); Oxidation (M); Hydroxylation; Carbamidomethylation (DHKE X@N-term); Dihydroxy; 2 more	11910	Ig kappa chain V-V region HP R16.7 OS=Mus musculus OX=10090 PE=1 SV=1
54	46	Q922U2|K2C5_MOUSE	193.23	26	24	11	Carbamidomethylation; Carbamylation; Dehydration; Hydroxylation; Methyl ester; 6 more	61767	Keratin type II cytoskeletal 5 OS=Mus musculus OX=10090 GN=Krt5 PE=1 SV=1
82	121	P01799|HVM30_MOUSE	192.35	60	11	0	Oxidation (M); Amidation; Biotinylation; Carbamidomethylation (DHKE X@N-term); Mutation	12675	Ig heavy chain V-III region ABE-47N OS=Mus musculus OX=10090 PE=1 SV=1
82	120	P01796|HVM27_MOUSE	192.35	60	11	0	Oxidation (M); Amidation; Biotinylation; Carbamidomethylation (DHKE X@N-term); Mutation	12675	Ig heavy chain V-III region A4 OS=Mus musculus OX=10090 PE=1 SV=1
82	119	P01797|HVM28_MOUSE	192.35	60	11	0	Oxidation (M); Amidation; Biotinylation; Carbamidomethylation (DHKE X@N-term); Mutation	12671	Ig heavy chain V-III region U61 OS=Mus musculus OX=10090 PE=1 SV=1
46	233	P01865|GCAM_MOUSE	189.99	22	9	2	Carbamidomethylation; Deamidation (NQ); Oxidation (M); Acetylation (K); Methyl ester; 7 more	43949	Ig gamma-2A chain C region membrane-bound form OS=Mus musculus OX=10090 GN=Igh-1a PE=1 SV=3
106	96	P98086|C1QA_MOUSE	188.99	37	10	10	Deamidation (NQ); Oxidation (M); Acetylation (N-term); Pyro-glu from Q; Proline oxidation to pyroglutamic acid; 2 more	25974	Complement C1q subcomponent subunit A OS=Mus musculus OX=10090 GN=C1qa PE=1 SV=2
89	40	P98064|MASP1_MOUSE	188.76	24	13	13	Carbamidomethylation; Oxidation (M); Phosphorylation (STY); Carbamidomethylation (DHKE X@N-term); Dihydroxy; Mutation	79968	Mannan-binding lectin serine protease 1 OS=Mus musculus OX=10090 GN=Masp1 PE=1 SV=2
96	147	P01630|KV2A6_MOUSE	186.53	63	11	6	Carbamidomethylation; Deamidation (NQ); Oxidation (M); Dehydration; Methyl ester; Mutation	12496	Ig kappa chain V-II region 7S34.1 OS=Mus musculus OX=10090 PE=1 SV=1
47	195	P01758|HVM14_MOUSE	186.5	44	12	2	Carbamidomethylation; Oxidation (M); Biotinylation; Formylation; Hydroxylation; 7 more	12972	Ig heavy chain V region 108A OS=Mus musculus OX=10090 GN=Igh-VJ558 PE=4 SV=1
109	254	P01643|KV5AA_MOUSE	185.33	64	13	4	Deamidation (NQ); Oxidation (M); Biotinylation; Ubiquitin; Carbamidomethylation (DHKE X@N-term); 2 more	11819	Ig kappa chain V-V region MOPC 173 OS=Mus musculus OX=10090 PE=1 SV=1
61	262	P01749|HVM05_MOUSE	184.82	64	10	5	Carbamidomethylation; Deamidation (NQ); Oxidation (M); Hydroxylation; Methylation; 4 more	13016	Ig heavy chain V region 3 OS=Mus musculus OX=10090 GN=Ighv1-61 PE=1 SV=1
88	165	P01800|HVM31_MOUSE	184.76	46	10	1	Oxidation (M); Amidation; Biotinylation; Carbamidomethylation (DHKE X@N-term); Mutation	12732	Ig heavy chain V-III region T957 OS=Mus musculus OX=10090 PE=1 SV=2
86	166	P01802|HVM33_MOUSE	184.73	50	10	0	Oxidation (M); Amidation; Biotinylation; Carbamidomethylation (DHKE X@N-term); Mutation	12887	Ig heavy chain V-III region W3082 OS=Mus musculus OX=10090 PE=1 SV=1
74	44	P06728|APOA4_MOUSE	182.34	34	13	13	Deamidation (NQ); Oxidation (M); Acetylation (K); Methyl ester; HexNAcylation (N); 2 more	45029	Apolipoprotein A-IV OS=Mus musculus OX=10090 GN=Apoa4 PE=1 SV=3
149	50	Q9DBB9|CPN2_MOUSE	181.61	25	11	11	Carbamidomethylation; Deamidation (NQ); Oxidation (M); Methyl ester; Carbamidomethylation (DHKE X@N-term)	60479	Carboxypeptidase N subunit 2 OS=Mus musculus OX=10090 GN=Cpn2 PE=1 SV=2
141	197	P01676|KV6A2_MOUSE	177.15	67	8	1	Hydroxylation; Methyl ester; Carbamidomethylation (DHKE X@N-term); Aminotyrosine with sulfation; Mutation	11584	Ig kappa chain V-VI region XRPC 24 OS=Mus musculus OX=10090 PE=1 SV=1
72	95	Q60994|ADIPO_MOUSE	177	34	7	7	Hydroxylation; Glucosylgalactosyl hydroxylysine; Dihydroxy	26809	Adiponectin OS=Mus musculus OX=10090 GN=Adipoq PE=1 SV=2
83	146	P01655|KV3A2_MOUSE	176.71	73	8	3	Carbamidomethylation; Oxidation (M); Acetylation (Protein N-term); Hydroxylation; Methyl ester; 4 more	12054	Ig kappa chain V-III region PC 7132 OS=Mus musculus OX=10090 PE=1 SV=1
169	163	P01878|IGHA_MOUSE	173.31	29	8	8	Carbamidomethylation; Oxidation (M); 2 3-dihydro-2 2-dimethyl-7-benzofuranol N-methyl carbamate; Mutation	36876	Ig alpha chain C region OS=Mus musculus OX=10090 PE=1 SV=1
92	66	O70362|PHLD_MOUSE	172.55	16	11	11	Carbamidomethylation; Biotinylation; Hydroxylation; Phosphorylation (STY); Carbamidomethylation (DHKE X@N-term)	93255	Phosphatidylinositol-glycan-specific phospholipase D OS=Mus musculus OX=10090 GN=Gpld1 PE=1 SV=1
70	47	P26262|KLKB1_MOUSE	171.6	21	11	10	Carbamidomethylation; Biotinylation; Methyl ester; Phosphorylation (STY); Sodium adduct; 2 more	71383	Plasma kallikrein OS=Mus musculus OX=10090 GN=Klkb1 PE=1 SV=2
73	51	Q61129|CFAI_MOUSE	169.64	22	13	13	Carbamidomethylation; Deamidation (NQ); Oxidation (M); Formylation; Hydroxylation; Oxidation (HW)	67261	Complement factor I OS=Mus musculus OX=10090 GN=Cfi PE=1 SV=3
113	92	Q6IFZ6|K2C1B_MOUSE	167.36	10	9	2	Deamidation (NQ); Carbamidomethylation (DHKE X@N-term); Mutation	61359	Keratin type II cytoskeletal 1b OS=Mus musculus OX=10090 GN=Krt77 PE=1 SV=1
97	149	P01664|KV3AC_MOUSE	167.01	72	8	1	Carbamidomethylation; Hydroxylation; Methyl ester; Methylation; Carbamidomethylation (DHKE X@N-term); 2 more	11964	Ig kappa chain V-III region CBPC 101 OS=Mus musculus OX=10090 PE=1 SV=1
195	139	P07309|TTHY_MOUSE	166.62	68	6	6	Carbamidomethylation; Deamidation (NQ)	15776	Transthyretin OS=Mus musculus OX=10090 GN=Ttr PE=1 SV=1
194	279	P01679|KV6A5_MOUSE	164.66	57	6	1	Dimethylation; Hydroxylation; Methyl ester; Carbamidomethylation (DHKE X@N-term)	11502	Ig kappa chain V-VI region J539 OS=Mus musculus OX=10090 PE=1 SV=1
104	140	P01670|KV3AI_MOUSE	163.48	68	9	1	Carbamidomethylation; Deamidation (NQ); Hydroxylation; Methyl ester; Methylation; 4 more	12039	Ig kappa chain V-III region PC 6684 OS=Mus musculus OX=10090 PE=1 SV=1
108	54	Q01339|APOH_MOUSE	163.31	21	6	6	Carbamidomethylation; Oxidation (M); Carbamidomethylation (DHKE X@N-term)	38619	Beta-2-glycoprotein 1 OS=Mus musculus OX=10090 GN=Apoh PE=1 SV=1
257	237	P01791|HVM22_MOUSE	162.88	40	6	0	Oxidation (M); N-Succinimidyl-2-morpholine acetate; Carbamidomethylation (DHKE X@N-term)	13895	Ig heavy chain V region HPCM6 OS=Mus musculus OX=10090 PE=1 SV=1
257	236	P01787|HVM18_MOUSE	162.88	40	6	0	Oxidation (M); N-Succinimidyl-2-morpholine acetate; Carbamidomethylation (DHKE X@N-term)	13777	Ig heavy chain V regions TEPC 15/S107/HPCM1/HPCM2/HPCM3 OS=Mus musculus OX=10090 PE=1 SV=1
257	235	P01788|HVM19_MOUSE	162.88	40	6	0	Oxidation (M); N-Succinimidyl-2-morpholine acetate; Carbamidomethylation (DHKE X@N-term)	13805	Ig heavy chain V region H8 OS=Mus musculus OX=10090 PE=1 SV=1
284	248	P01794|HVM25_MOUSE	162.88	40	6	0	Oxidation (M); N-Succinimidyl-2-morpholine acetate; Carbamidomethylation (DHKE X@N-term)	13807	Ig heavy chain V region HPCG14 OS=Mus musculus OX=10090 PE=1 SV=1
210	183	P01662|KV3AA_MOUSE	161.28	41	6	1	Deamidation (NQ); Methyl ester; Carbamidomethylation (DHKE X@N-term); Carboxyl modification with ethanolamine	12041	Ig kappa chain V-III region ABPC 22/PC 9245 OS=Mus musculus OX=10090 PE=1 SV=1
123	53	Q61781|K1C14_MOUSE	161.12	16	7	0	Carbamidomethylation; Oxidation (M); Acetylation (N-term); Mutation	52867	Keratin type I cytoskeletal 14 OS=Mus musculus OX=10090 GN=Krt14 PE=1 SV=2
76	193	P01748|HVM04_MOUSE	160.67	41	10	4	Carbamidomethylation; Deamidation (NQ); Oxidation (M); Biotinylation; Hydroxylation; 4 more	12772	Ig heavy chain V region 23 OS=Mus musculus OX=10090 PE=4 SV=1
119	176	P01646|KV5AD_MOUSE	160.47	76	12	1	Deamidation (NQ); Dehydration; Mutation	11989	Ig kappa chain V-V region HP 123E6 OS=Mus musculus OX=10090 PE=1 SV=1
170	87	Q9JJN5|CBPN_MOUSE	159	19	6	6	Carbamidomethylation; Oxidation (M)	51845	Carboxypeptidase N catalytic chain OS=Mus musculus OX=10090 GN=Cpn1 PE=1 SV=1
107	192	P01666|KV3AE_MOUSE	158.84	53	7	1	Oxidation (M); Hydroxylation; Methyl ester; Methylation; Carbamidomethylation (DHKE X@N-term); 2 more	11952	Ig kappa chain V-III region PC 7183 OS=Mus musculus OX=10090 PE=1 SV=1
107	142	P01665|KV3AD_MOUSE	158.84	53	7	1	Oxidation (M); Hydroxylation; Methyl ester; Methylation; Carbamidomethylation (DHKE X@N-term); 2 more	12002	Ig kappa chain V-III region PC 7043 OS=Mus musculus OX=10090 PE=1 SV=1
129	141	P01843|LAC1_MOUSE	158.52	62	6	6	Carbamidomethylation; Oxidation (M); Deoxy; Replacement of proton with ammonium ion; Mutation	11575	Ig lambda-1 chain C region OS=Mus musculus OX=10090 PE=1 SV=1
157	132	Q8VCM7|FIBG_MOUSE	156.78	18	8	8	Deamidation (NQ); Oxidation (M); Carbamidomethylation (DHKE X@N-term); Dihydroxy	49391	Fibrinogen gamma chain OS=Mus musculus OX=10090 GN=Fgg PE=1 SV=1
219	117	Q9Z126|PLF4_MOUSE	156.26	47	4	4	Carbamidomethylation	11243	Platelet factor 4 OS=Mus musculus OX=10090 GN=Pf4 PE=1 SV=1
98	249	P11679|K2C8_MOUSE	155.8	7	10	5	Carbamidomethylation (DHKE X@N-term); Mutation	54565	Keratin type II cytoskeletal 8 OS=Mus musculus OX=10090 GN=Krt8 PE=1 SV=4
100	263	P18531|HVM60_MOUSE	154.59	22	4	2	Carbamidomethylation; Hydroxylation; Dihydroxy; Diethylation	13095	Ig heavy chain V region 3-6 OS=Mus musculus OX=10090 GN=Ighv3-6 PE=1 SV=1
159	175	P01844|LAC2_MOUSE	153.96	52	3	3	Carbamidomethylation; Deamidation (NQ); Ammonia-loss (N); Dihydroxy	11255	Ig lambda-2 chain C region OS=Mus musculus OX=10090 GN=Iglc2 PE=1 SV=1
165	170	P03976|KV2A5_MOUSE	153.74	45	7	2	Oxidation (M); Mutation	12390	Ig kappa chain V-II region 17S29.1 OS=Mus musculus OX=10090 PE=1 SV=1
110	105	P14106|C1QB_MOUSE	152.89	16	4	4	Carbamidomethylation; Hydroxylation	26717	Complement C1q subcomponent subunit B OS=Mus musculus OX=10090 GN=C1qb PE=1 SV=2
209	91	P39039|MBL1_MOUSE	152.1	22	6	6	Carbamidomethylation; Oxidation (M)	25396	Mannose-binding protein A OS=Mus musculus OX=10090 GN=Mbl1 PE=1 SV=1
132	41	Q9Z331|K2C6B_MOUSE	152	9	8	0	Hydroxylation; Methyl ester; Carbamidomethylation (DHKE X@N-term); Ethylation; Dihydroxy	60322	Keratin type II cytoskeletal 6B OS=Mus musculus OX=10090 GN=Krt6b PE=1 SV=3
140	36	P50446|K2C6A_MOUSE	152	9	8	0	Hydroxylation; Methyl ester; Carbamidomethylation (DHKE X@N-term); Ethylation; Dihydroxy	59335	Keratin type II cytoskeletal 6A OS=Mus musculus OX=10090 GN=Krt6a PE=1 SV=3
218	130	P00920|CAH2_MOUSE	151.67	28	4	4	Deamidation (NQ)	29033	Carbonic anhydrase 2 OS=Mus musculus OX=10090 GN=Ca2 PE=1 SV=4
120	79	Q8BGZ7|K2C75_MOUSE	151.61	11	9	2	Deamidation (NQ); Carbamidomethylation (DHKE X@N-term); Ethylation; Dihydroxy; Mutation	59741	Keratin type II cytoskeletal 75 OS=Mus musculus OX=10090 GN=Krt75 PE=1 SV=1
134	67	Q6IFX2|K1C42_MOUSE	151.4	15	6	1	Oxidation (M); Acetylation (N-term)	50133	Keratin type I cytoskeletal 42 OS=Mus musculus OX=10090 GN=Krt42 PE=1 SV=1
151	106	P01635|KV5A3_MOUSE	150.65	41	8	7	Deamidation (NQ); Quinone; Hydroxymethyl; Mutation	12581	Ig kappa chain V-V region K2 (Fragment) OS=Mus musculus OX=10090 PE=1 SV=1
196	58	P62737|ACTA_MOUSE	148.78	30	9	1	Carbamidomethylation; Deamidation (NQ); Oxidation (M)	42009	Actin aortic smooth muscle OS=Mus musculus OX=10090 GN=Acta2 PE=1 SV=1
133	77	P97290|IC1_MOUSE	146.21	12	6	6	Carbamidomethylation	55585	Plasma protease C1 inhibitor OS=Mus musculus OX=10090 GN=Serping1 PE=1 SV=3
198	59	P63268|ACTH_MOUSE	146.2	22	8	0	Deamidation (NQ); Oxidation (M)	41877	Actin gamma-enteric smooth muscle OS=Mus musculus OX=10090 GN=Actg2 PE=1 SV=1
158	265	P01746|HVM02_MOUSE	146.13	27	4	4	Carbamidomethylation; Deamidation (NQ); Oxidation (M); Sulphone; Quinone; 2 more	15514	Ig heavy chain V region 93G7 OS=Mus musculus OX=10090 PE=2 SV=1
101	118	Q61414|K1C15_MOUSE	145.78	17	8	3	Oxidation (M); Acetylation (N-term); Mutation	49138	Keratin type I cytoskeletal 15 OS=Mus musculus OX=10090 GN=Krt15 PE=1 SV=2
244	88	P01592|IGJ_MOUSE	144.95	58	7	7	Carbamidomethylation; Deamidation (NQ); Oxidation (M)	18014	Immunoglobulin J chain OS=Mus musculus OX=10090 GN=Jchain PE=1 SV=4
217	60	P68134|ACTS_MOUSE	144.14	15	7	0	Oxidation (M)	42051	Actin alpha skeletal muscle OS=Mus musculus OX=10090 GN=Acta1 PE=1 SV=1
173	158	P01637|KV5A5_MOUSE	142.9	36	6	0	Deamidation (NQ); Oxidation (M)	14386	Ig kappa chain V-V region T1 OS=Mus musculus OX=10090 PE=4 SV=1
174	113	P01638|KV5A6_MOUSE	142.01	39	6	1	Deamidation (NQ); Oxidation (M)	12986	Ig kappa chain V-V region L6 (Fragment) OS=Mus musculus OX=10090 PE=4 SV=1
193	64	Q91WP0|MASP2_MOUSE	140.87	11	7	6	Carbamidomethylation; Oxidation (M)	75517	Mannan-binding lectin serine protease 2 OS=Mus musculus OX=10090 GN=Masp2 PE=1 SV=1
102	116	P08730|K1C13_MOUSE	139.89	9	6	0	Deamidation (NQ); Acetylation (N-term); Pyro-glu from Q; Carbamidomethylation (DHKE X@N-term)	47754	Keratin type I cytoskeletal 13 OS=Mus musculus OX=10090 GN=Krt13 PE=1 SV=2
115	273	P01657|KV3A5_MOUSE	139.68	31	7	1	Deamidation (NQ); Hydroxylation; Methyl ester; Methylation; Carbamidomethylation (DHKE X@N-term); 2 more	11949	Ig kappa chain V-III region PC 2413 OS=Mus musculus OX=10090 PE=1 SV=1
164	49	P08226|APOE_MOUSE	138.69	19	5	5	Deamidation (NQ)	35867	Apolipoprotein E OS=Mus musculus OX=10090 GN=Apoe PE=1 SV=2
186	62	Q9DBD0|ICA_MOUSE	138.48	10	6	6	Carbamidomethylation	76766	Inhibitor of carbonic anhydrase OS=Mus musculus OX=10090 GN=Ica PE=1 SV=1
187	107	P01806|HVM36_MOUSE	137.85	53	9	3	Carbamidomethylation; Deamidation (NQ); Oxidation (M); Acetylation (N-term); Hexose (NSY); 2 more	12911	Ig heavy chain V region 441 OS=Mus musculus OX=10090 PE=4 SV=1
125	188	P01680|KV4A1_MOUSE	137.8	39	6	2	Deamidation (NQ); Oxidation (M); Mutation	13841	Ig kappa chain V-IV region S107B OS=Mus musculus OX=10090 PE=4 SV=1
137	209	P01658|KV3A6_MOUSE	137.7	18	6	1	Hydroxylation; Methyl ester; Methylation; Carbamidomethylation (DHKE X@N-term); Dihydroxy; Mutation	14523	Ig kappa chain V-III region MOPC 321 OS=Mus musculus OX=10090 PE=1 SV=1
150	131	E9PV24|FIBA_MOUSE	137.25	9	6	5		87429	Fibrinogen alpha chain OS=Mus musculus OX=10090 GN=Fga PE=1 SV=1
188	153	P01642|KV5A9_MOUSE	136.83	34	5	4	Carbamidomethylation; Methyl ester; Carbamidomethylation (DHKE X@N-term); Tyrosine oxidation to 2-aminotyrosine; Mutation	12615	Ig kappa chain V-V region L7 (Fragment) OS=Mus musculus OX=10090 GN=Gm10881 PE=1 SV=1
388	150	P52430|PON1_MOUSE	136.67	14	4	4	Carbamidomethylation; Oxidation (M)	39565	Serum paraoxonase/arylesterase 1 OS=Mus musculus OX=10090 GN=Pon1 PE=1 SV=2
105	186	P01750|HVM06_MOUSE	136.49	34	5	3	Oxidation (M)	12867	Ig heavy chain V region 102 OS=Mus musculus OX=10090 PE=1 SV=1
389	169	O70165|FCN1_MOUSE	134.51	12	3	3	Carbamidomethylation	36298	Ficolin-1 OS=Mus musculus OX=10090 GN=Fcn1 PE=1 SV=1
216	75	Q9ESB3|HRG_MOUSE	134.09	13	7	6	Carbamidomethylation	59163	Histidine-rich glycoprotein OS=Mus musculus OX=10090 GN=Hrg PE=1 SV=2
124	56	Q9QWL7|K1C17_MOUSE	132.43	10	6	0	Acetylation (N-term)	48162	Keratin type I cytoskeletal 17 OS=Mus musculus OX=10090 GN=Krt17 PE=1 SV=3
197	144	P01633|KV5A1_MOUSE	131.47	38	8	4	Oxidation (M); Dethiomethyl; Propargylamine; Mutation	16434	Ig kappa chain V19-17 OS=Mus musculus OX=10090 GN=Igk-V19-17 PE=1 SV=1
236	180	P01636|KV5A4_MOUSE	131.4	39	5	3	Dihydroxy; Mutation	12030	Ig kappa chain V-V region MOPC 149 OS=Mus musculus OX=10090 PE=1 SV=1
1159	389	P01627|KV2A2_MOUSE	131.14	33	2	0	Carbamidomethylation	13280	Ig kappa chain V-II region VKappa167 OS=Mus musculus OX=10090 GN=Gm5153 PE=4 SV=1
75	74	E9Q414|APOB_MOUSE	130.97	3	14	13	Deamidation (NQ); Oxidation (M); Carboxylation (DKW)	509437	Apolipoprotein B-100 OS=Mus musculus OX=10090 GN=Apob PE=1 SV=1
313	256	P01789|HVM20_MOUSE	129.42	38	5	2	Oxidation (M); Carbamidomethylation (DHKE X@N-term); Mutation	13626	Ig heavy chain V region M603 OS=Mus musculus OX=10090 PE=1 SV=1
346	111	P14847|CRP_MOUSE	129.37	28	6	6	Mutation	25360	C-reactive protein OS=Mus musculus OX=10090 GN=Crp PE=1 SV=2
259	129	Q07456|AMBP_MOUSE	128.65	10	3	3	Carbamidomethylation	39029	Protein AMBP OS=Mus musculus OX=10090 GN=Ambp PE=1 SV=2
171	102	Q8VED5|K2C79_MOUSE	126.37	7	6	1	Carbamidomethylation (DHKE X@N-term)	57552	Keratin type II cytoskeletal 79 OS=Mus musculus OX=10090 GN=Krt79 PE=1 SV=2
128	99	Q3UV17|K22O_MOUSE	125.92	8	6	2	Mutation	62845	Keratin type II cytoskeletal 2 oral OS=Mus musculus OX=10090 GN=Krt76 PE=1 SV=1
116	319	Q91WP6|SPA3N_MOUSE	125.72	4	2	0	Oxidation (M); Carbamidomethylation (DHKE X@N-term)	46718	Serine protease inhibitor A3N OS=Mus musculus OX=10090 GN=Serpina3n PE=1 SV=1
117	303	P29621|SPA3C_MOUSE	125.72	4	2	0	Oxidation (M); Carbamidomethylation (DHKE X@N-term)	46766	Serine protease inhibitor A3C OS=Mus musculus OX=10090 GN=Serpina3c PE=2 SV=1
122	323	Q5I2A0|SPA3G_MOUSE	125.72	3	2	0	Oxidation (M); Carbamidomethylation (DHKE X@N-term)	49021	Serine protease inhibitor A3G OS=Mus musculus OX=10090 GN=Serpina3g PE=1 SV=2
286	238	Q9R0H5|K2C71_MOUSE	125.47	7	5	0	Hydroxylation; Mutation	57383	Keratin type II cytoskeletal 71 OS=Mus musculus OX=10090 GN=Krt71 PE=1 SV=1
260	171	Q6NXH9|K2C73_MOUSE	122.86	7	5	1	Hydroxylation	58911	Keratin type II cytoskeletal 73 OS=Mus musculus OX=10090 GN=Krt73 PE=1 SV=1
142	281	P01723|LV1A_MOUSE	122.09	56	3	2	Carbamidomethylation; Deamidation (NQ); Pyro-glu from Q	12222	Ig lambda-1 chain V region OS=Mus musculus OX=10090 PE=1 SV=2
142	282	P01727|LV1E_MOUSE	122.09	50	3	2	Carbamidomethylation; Deamidation (NQ); Pyro-glu from Q	13529	Ig lambda-1 chain V region S43 OS=Mus musculus OX=10090 PE=1 SV=1
200	201	P01728|LV2A_MOUSE	119.49	62	4	3	Carbamidomethylation; Pyro-glu from Q	12222	Ig lambda-2 chain V region OS=Mus musculus OX=10090 PE=3 SV=1
201	411	P01652|KV5AK_MOUSE	118.74	29	5	2	Acetylation (N-term); Dehydration; Hydroxylation; Carbamidomethylation (DHKE X@N-term); Replacement of proton with ammonium ion; Mutation	11810	Ig kappa chain V-V region J606 OS=Mus musculus OX=10090 PE=1 SV=1
314	251	Q6IFZ9|K2C74_MOUSE	116.48	7	5	1	Deamidation (NQ); Carboxylation (E)	54747	Keratin type II cytoskeletal 74 OS=Mus musculus OX=10090 GN=Krt74 PE=3 SV=1
245	100	P07744|K2C4_MOUSE	115.73	10	6	3	Acetylation (N-term); Carbamidomethylation (DHKE X@N-term); Benzoyl; Mutation	56283	Keratin type II cytoskeletal 4 OS=Mus musculus OX=10090 GN=Krt4 PE=1 SV=2
163	376	P18532|HVM61_MOUSE	115.02	14	2	0	Carbamidomethylation; Hydroxylation; Dihydroxy; Diethylation	13158	Ig heavy chain V region 1B43 OS=Mus musculus OX=10090 PE=1 SV=1
285	115	P42703|LIFR_MOUSE	113.64	3	3	3		122574	Leukemia inhibitory factor receptor OS=Mus musculus OX=10090 GN=Lifr PE=1 SV=1
152	128	P19001|K1C19_MOUSE	112.94	6	4	0	Acetylation (N-term)	44542	Keratin type I cytoskeletal 19 OS=Mus musculus OX=10090 GN=Krt19 PE=1 SV=1
222	204	P18525|HVM54_MOUSE	111.41	27	3	1	Carbamidomethylation; Mutation	12872	Ig heavy chain V region 5-84 OS=Mus musculus OX=10090 PE=1 SV=1
112	202	P18528|HVM57_MOUSE	110.53	36	4	1	Carbamidomethylation; Methyl ester; Mutation	11007	Ig heavy chain V region 6.96 OS=Mus musculus OX=10090 PE=4 SV=1
392	71	Q06890|CLUS_MOUSE	110.02	13	3	3	Oxidation (M)	51656	Clusterin OS=Mus musculus OX=10090 GN=Clu PE=1 SV=1
235	189	P01634|KV5A2_MOUSE	109.45	23	5	1	Glycidamide adduct; Mutation	14902	Ig kappa chain V-V region MOPC 21 OS=Mus musculus OX=10090 PE=1 SV=1
175	267	Q8VCT4|CES1D_MOUSE	109.17	7	4	1	Deamidation (NQ); Proline oxidation to pyroglutamic acid; Dihydroxy	61788	Carboxylesterase 1D OS=Mus musculus OX=10090 GN=Ces1d PE=1 SV=1
609	127	Q8K1I3|SPP24_MOUSE	108.68	21	3	3	Carbamidomethylation	23136	Secreted phosphoprotein 24 OS=Mus musculus OX=10090 GN=Spp2 PE=1 SV=2
319	298	P12246|SAMP_MOUSE	108.19	11	2	1		26247	Serum amyloid P-component OS=Mus musculus OX=10090 GN=Apcs PE=1 SV=2
220	93	Q9Z2K1|K1C16_MOUSE	105.91	8	4	1	Carbamidomethylation; Acetylation (N-term); Mutation	51606	Keratin type I cytoskeletal 16 OS=Mus musculus OX=10090 GN=Krt16 PE=1 SV=3
521	1949	Q9Z2U0|PSA7_MOUSE	104.5	19	4	3		27855	Proteasome subunit alpha type-7 OS=Mus musculus OX=10090 GN=Psma7 PE=1 SV=1
721	174	Q61171|PRDX2_MOUSE	103.27	14	2	2		21779	Peroxiredoxin-2 OS=Mus musculus OX=10090 GN=Prdx2 PE=1 SV=3
258	164	P84750|KVM5_MOUSE	103.23	27	3	2		13251	Ig kappa chain V region Mem5 (Fragment) OS=Mus musculus OX=10090 PE=1 SV=1
1163	6695	P01626|KV2A1_MOUSE	102.27	32	2	0	Carbamidomethylation	12349	Ig kappa chain V-II region MOPC 167 OS=Mus musculus OX=10090 PE=1 SV=1
199	198	P04940|KV6A6_MOUSE	100.56	36	6	1	Deamidation (NQ); Deoxy	11561	Ig kappa chain V-VI region NQ2-17.4.1 OS=Mus musculus OX=10090 PE=2 SV=1
227	246	P04945|KV6AB_MOUSE	100.41	15	2	2	Hydroxylation; Methyl ester; Dihydroxy; Mutation	11713	Ig kappa chain V-VI region NQ2-6.1 OS=Mus musculus OX=10090 PE=2 SV=1
350	393	P06327|HVM52_MOUSE	100.11	26	3	3	Carbamidomethylation; Deamidation (NQ); Oxidation (M); Amidation	12971	Ig heavy chain V region VH558 A1/A4 OS=Mus musculus OX=10090 GN=Gm5629 PE=2 SV=1
172	82	P19221|THRB_MOUSE	99.81	9	7	5	Carbamidomethylation; Deamidation (NQ)	70269	Prothrombin OS=Mus musculus OX=10090 GN=F2 PE=1 SV=1
347	154	P01810|HVM40_MOUSE	97.05	30	5	0	Carbamidomethylation; Acetylation (N-term); Hexose (NSY); Mutation	13240	Ig heavy chain V region J539 OS=Mus musculus OX=10090 PE=1 SV=1
610	379	P01628|KV2A3_MOUSE	95.77	29	3	0		12496	Ig kappa chain V-II region MOPC 511 OS=Mus musculus OX=10090 PE=1 SV=1
348	84	O89020|AFAM_MOUSE	95.48	7	4	3	Carbamidomethylation; Oxidation (M)	69379	Afamin OS=Mus musculus OX=10090 GN=Afm PE=1 SV=2
315	410	P01650|KV5AH_MOUSE	95.26	26	4	1	Fluorination; Mutation	11809	Ig kappa chain V-V region UPC 61 OS=Mus musculus OX=10090 PE=1 SV=1
315	409	P01653|KV5AL_MOUSE	95.26	26	4	1	Fluorination; Mutation	11850	Ig kappa chain V-V region W3082 OS=Mus musculus OX=10090 PE=1 SV=1
143	172	P18526|HVM55_MOUSE	94.42	30	3	0	Carbamidomethylation; Mutation	12902	Ig heavy chain V region 345 OS=Mus musculus OX=10090 PE=1 SV=1
1161	90	Q8VCG4|CO8G_MOUSE	94.01	17	2	2	Oxidation (M)	22508	Complement component C8 gamma chain OS=Mus musculus OX=10090 GN=C8g PE=1 SV=1
190	378	P02104|HBE_MOUSE	93.69	15	2	1	Oxidation (HW); Carbamidomethylation (DHKE X@N-term); Dihydroxy	16137	Hemoglobin subunit epsilon-Y2 OS=Mus musculus OX=10090 GN=Hbb-y PE=1 SV=2
262	317	Q6IME9|K2C72_MOUSE	92.2	3	3	0	Hydroxylation	56750	Keratin type II cytoskeletal 72 OS=Mus musculus OX=10090 GN=Krt72 PE=3 SV=1
391	36072	O88968|TCO2_MOUSE	91.5	16	3	3	Deamidation (NQ)	47586	Transcobalamin-2 OS=Mus musculus OX=10090 GN=Tcn2 PE=1 SV=1
221	126	P01804|HVM35_MOUSE	90.66	26	4	0	Oxidation (M)	12304	Ig heavy chain V-III region HPC76 (Fragment) OS=Mus musculus OX=10090 PE=4 SV=1
720	98	Q8BH35|CO8B_MOUSE	90.25	6	3	3	Carbamidomethylation; Mutation	66229	Complement component C8 beta chain OS=Mus musculus OX=10090 GN=C8b PE=1 SV=1
1160	271	P11859|ANGT_MOUSE	89.78	7	3	3	Deamidation (NQ)	51990	Angiotensinogen OS=Mus musculus OX=10090 GN=Agt PE=1 SV=1
320	295	P01649|KV5AG_MOUSE	88.77	11	3	0	Mutation	12057	Ig kappa chain V-V regions OS=Mus musculus OX=10090 PE=1 SV=1
246	260	P04941|KV6A7_MOUSE	88.06	15	4	0	Deoxy	11565	Ig kappa chain V-VI region NQ2-48.2.2 OS=Mus musculus OX=10090 PE=2 SV=1
246	259	P04944|KV6AA_MOUSE	88.06	15	4	0	Deoxy	11629	Ig kappa chain V-VI region NQ5-78.2.6 OS=Mus musculus OX=10090 PE=2 SV=1
318	252	Q99M73|KRT84_MOUSE	86.11	2	3	0		64983	Keratin type II cuticular Hb4 OS=Mus musculus OX=10090 GN=Krt84 PE=2 SV=2
393	159	Q9DCV7|K2C7_MOUSE	86.11	3	3	0		50709	Keratin type II cytoskeletal 7 OS=Mus musculus OX=10090 GN=Krt7 PE=1 SV=1
249	326	Q80X76|SPA3F_MOUSE	85.48	3	1	0	Oxidation (M)	50003	Serine protease inhibitor A3F OS=Mus musculus OX=10090 GN=Serpina3f PE=1 SV=3
135	297	Q8R422|CD109_MOUSE	85.31	2	5	2	Carbamylation; Dihydroxy	161658	CD109 antigen OS=Mus musculus OX=10090 GN=Cd109 PE=1 SV=1
261	280	P01821|HVM45_MOUSE	84.81	19	2	2	Carbamidomethylation; Deamidation (NQ)	12593	Ig heavy chain V region MC101 OS=Mus musculus OX=10090 PE=1 SV=1
1747	407	P01674|KV3AM_MOUSE	84.04	11	1	1		11699	Ig kappa chain V-III region PC 2154 OS=Mus musculus OX=10090 PE=1 SV=1
608	110	Q62351|TFR1_MOUSE	81.46	7	4	4	Oxidation (M); Mutation	85731	Transferrin receptor protein 1 OS=Mus musculus OX=10090 GN=Tfrc PE=1 SV=1
349	387	P01632|KV1A1_MOUSE	79.97	22	4	1	Glycidamide adduct; Mutation	12717	Ig kappa chain V-I region S107A OS=Mus musculus OX=10090 GN=Igkv7-33 PE=2 SV=1
894	293	P04919|B3AT_MOUSE	77.49	8	4	4	Carbamidomethylation	103135	Band 3 anion transport protein OS=Mus musculus OX=10090 GN=Slc4a1 PE=1 SV=1
390	78	Q01279|EGFR_MOUSE	76.4	3	3	3	Carbamidomethylation; Deamidation (NQ)	134853	Epidermal growth factor receptor OS=Mus musculus OX=10090 GN=Egfr PE=1 SV=1
265	356	P06467|HBAZ_MOUSE	76.07	6	2	0		16235	Hemoglobin subunit zeta OS=Mus musculus OX=10090 GN=Hbz PE=2 SV=2
224	241	P05784|K1C18_MOUSE	74.41	6	3	1	Acetylation (N-term)	47538	Keratin type I cytoskeletal 18 OS=Mus musculus OX=10090 GN=Krt18 PE=1 SV=5
1746	36086	P17897|LYZ1_MOUSE	74.23	8	1	1		16794	Lysozyme C-1 OS=Mus musculus OX=10090 GN=Lyz1 PE=1 SV=1
1746	36085	P08905|LYZ2_MOUSE	74.23	8	1	1		16689	Lysozyme C-2 OS=Mus musculus OX=10090 GN=Lyz2 PE=1 SV=2
895	36073	Q9D312|K1C20_MOUSE	70.52	4	2	0		49034	Keratin type I cytoskeletal 20 OS=Mus musculus OX=10090 GN=Krt20 PE=1 SV=1
396	52	Q8K182|CO8A_MOUSE	68.52	2	1	1		66080	Complement component C8 alpha chain OS=Mus musculus OX=10090 GN=C8a PE=1 SV=1
445	307	Q9R0R1|TRFM_MOUSE	68.28	2	3	0	Deamidation (NQ)	81293	Melanotransferrin OS=Mus musculus OX=10090 GN=Meltf PE=2 SV=1
520	76	P04186|CFAB_MOUSE	64.16	4	3	3		85005	Complement factor B OS=Mus musculus OX=10090 GN=Cfb PE=1 SV=2
147	306	Q60604|ADSV_MOUSE	63.04	3	4	1	Carbamidomethylation (DHKE X@N-term)	80254	Adseverin OS=Mus musculus OX=10090 GN=Scin PE=1 SV=3
1748	18483	P33622|APOC3_MOUSE	62.53	19	1	1		10982	Apolipoprotein C-III OS=Mus musculus OX=10090 GN=Apoc3 PE=1 SV=2
247	399	Q6IFX3|K1C40_MOUSE	61.37	3	2	0	Acetylation (N-term)	48928	Keratin type I cytoskeletal 40 OS=Mus musculus OX=10090 GN=Krt40 PE=2 SV=1
523	398	P07146|TRY2_MOUSE	58.4	6	2	2	Deamidation (NQ)	26204	Anionic trypsin-2 OS=Mus musculus OX=10090 GN=Prss2 PE=1 SV=1
1749	424	O70435|PSA3_MOUSE	57.4	4	1	1		28405	Proteasome subunit alpha type-3 OS=Mus musculus OX=10090 GN=Psma3 PE=1 SV=3
615	261	O88947|FA10_MOUSE	57.03	2	1	1		54018	Coagulation factor X OS=Mus musculus OX=10090 GN=F10 PE=1 SV=1
542	1809	Q9D4I2|MEII1_MOUSE	52.23	2	3	1	Deamidation (NQ); Oxidation (M)	140874	Meiosis inhibitor protein 1 OS=Mus musculus OX=10090 GN=Mei1 PE=2 SV=4
2963	400	Q60692|PSB6_MOUSE	50.87	5	1	1		25379	Proteasome subunit beta type-6 OS=Mus musculus OX=10090 GN=Psmb6 PE=1 SV=3
1745	18484	Q8BND5|QSOX1_MOUSE	50	1	1	1		82785	Sulfhydryl oxidase 1 OS=Mus musculus OX=10090 GN=Qsox1 PE=1 SV=1
691	2593	Q9WUU9|GANP_MOUSE	49.94	0	1	0		217361	Germinal-center associated nuclear protein OS=Mus musculus OX=10090 GN=Mcm3ap PE=1 SV=2
1162	36076	P01820|HVM44_MOUSE	49.3	15	2	2	Oxidation (M)	12447	Ig heavy chain V region PJ14 OS=Mus musculus OX=10090 PE=1 SV=1
1162	36077	P01819|HVM43_MOUSE	49.3	12	2	2	Oxidation (M)	15759	Ig heavy chain V region MOPC 141 OS=Mus musculus OX=10090 PE=4 SV=1
1744	322	P49182|HEP2_MOUSE	49.02	3	1	1		54497	Heparin cofactor 2 OS=Mus musculus OX=10090 GN=Serpind1 PE=1 SV=1
264	331	A1L317|K1C24_MOUSE	47.83	1	1	0		54041	Keratin type I cytoskeletal 24 OS=Mus musculus OX=10090 GN=Krt24 PE=2 SV=2
323	427	B1AQ75|KRT36_MOUSE	47.83	1	1	0		52791	Keratin type I cuticular Ha6 OS=Mus musculus OX=10090 GN=Krt36 PE=1 SV=1
324	367	A6BLY7|K1C28_MOUSE	47.83	2	1	0		50346	Keratin type I cytoskeletal 28 OS=Mus musculus OX=10090 GN=Krt28 PE=1 SV=1
614	333	Q03350|TSP2_MOUSE	47.64	1	1	0	Oxidation (M)	129882	Thrombospondin-2 OS=Mus musculus OX=10090 GN=Thbs2 PE=1 SV=2
1165	200	Q05895|TSP3_MOUSE	47.64	1	1	0	Oxidation (M)	104119	Thrombospondin-3 OS=Mus musculus OX=10090 GN=Thbs3 PE=1 SV=2
290	291	P18530|HVM59_MOUSE	47.44	14	2	0	Carbamidomethylation	12972	Ig heavy chain V region 7-39 OS=Mus musculus OX=10090 PE=4 SV=1
1169	1189	Q99NF8|RBP17_MOUSE	47.26	1	2	1		124054	Ran-binding protein 17 OS=Mus musculus OX=10090 GN=Ranbp17 PE=1 SV=1
466	4070	A3KFM7|CHD6_MOUSE	46.91	1	3	0		305396	Chromodomain-helicase-DNA-binding protein 6 OS=Mus musculus OX=10090 GN=Chd6 PE=1 SV=1
458	788	Q62468|VILI_MOUSE	46.82	1	2	0		92775	Villin-1 OS=Mus musculus OX=10090 GN=Vil1 PE=1 SV=3
167	199	P84751|HVM63_MOUSE	46.51	14	2	0	Carbamidomethylation	25350	Ig heavy chain Mem5 (Fragment) OS=Mus musculus OX=10090 PE=1 SV=1
283	3369	Q60675|LAMA2_MOUSE	45.85	0	2	0		343815	Laminin subunit alpha-2 OS=Mus musculus OX=10090 GN=Lama2 PE=1 SV=2
1752	311	Q9JHH6|CBPB2_MOUSE	45.83	2	1	1		48871	Carboxypeptidase B2 OS=Mus musculus OX=10090 GN=Cpb2 PE=1 SV=1
156	1215	Q06194|FA8_MOUSE	45.55	1	3	2		266193	Coagulation factor VIII OS=Mus musculus OX=10090 GN=F8 PE=2 SV=2
380	983	Q9EPN1|NBEA_MOUSE	45.18	0	2	0		326742	Neurobeachin OS=Mus musculus OX=10090 GN=Nbea PE=1 SV=1
256	3603	Q64487|PTPRD_MOUSE	45.09	1	2	0		214408	Receptor-type tyrosine-protein phosphatase delta OS=Mus musculus OX=10090 GN=Ptprd PE=1 SV=3
327	1194	Q61001|LAMA5_MOUSE	45.08	1	3	2	Deamidation (NQ)	404056	Laminin subunit alpha-5 OS=Mus musculus OX=10090 GN=Lama5 PE=1 SV=4
2964	21809	P17751|TPIS_MOUSE	44.96	3	1	1		32192	Triosephosphate isomerase OS=Mus musculus OX=10090 GN=Tpi1 PE=1 SV=4
294	1551	Q61493|REV3L_MOUSE	44.89	1	3	2		350711	DNA polymerase zeta catalytic subunit OS=Mus musculus OX=10090 GN=Rev3l PE=1 SV=3
280	1679	Q8BX70|VP13C_MOUSE	44.42	0	2	0		420092	Vacuolar protein sorting-associated protein 13C OS=Mus musculus OX=10090 GN=Vps13c PE=1 SV=2
301	849	Q923P0|COKA1_MOUSE	44.33	1	2	1		140925	Collagen alpha-1(XX) chain OS=Mus musculus OX=10090 GN=Col20a1 PE=2 SV=3
1768	36280	Q9JJL3|SO1B2_MOUSE	43.76	2	2	1	Oxidation (M)	76729	Solute carrier organic anion transporter family member 1B2 OS=Mus musculus OX=10090 GN=Slco1b2 PE=1 SV=1
1750	36093	P11588|MUP1_MOUSE	43.65	6	1	1		20648	Major urinary protein 1 OS=Mus musculus OX=10090 GN=Mup1 PE=1 SV=1
1750	36092	P11589|MUP2_MOUSE	43.65	6	1	1		20664	Major urinary protein 2 OS=Mus musculus OX=10090 GN=Mup2 PE=1 SV=1
1750	36091	B5X0G2|MUP17_MOUSE	43.65	6	1	1		20638	Major urinary protein 17 OS=Mus musculus OX=10090 GN=Mup17 PE=2 SV=2
1750	36090	P02762|MUP6_MOUSE	43.65	6	1	1		20649	Major urinary protein 6 OS=Mus musculus OX=10090 GN=Mup6 PE=1 SV=2
1750	36089	P11591|MUP5_MOUSE	43.65	6	1	1		20933	Major urinary protein 5 OS=Mus musculus OX=10090 GN=Mup5 PE=2 SV=2
1750	36095	A2BIM8|MUP18_MOUSE	43.65	6	1	1		20763	Major urinary protein 18 OS=Mus musculus OX=10090 GN=Mup18 PE=3 SV=1
1750	36094	P04938|MUP11_MOUSE	43.65	6	1	1		20763	Major urinary protein 11 OS=Mus musculus OX=10090 GN=Mup11 PE=1 SV=2
268	36161	Q8CFQ3|AQR_MOUSE	43.57	1	2	0		170293	RNA helicase aquarius OS=Mus musculus OX=10090 GN=Aqr PE=1 SV=2
754	981	Q8BQM8|EMAL5_MOUSE	43.15	1	2	1		220105	Echinoderm microtubule-associated protein-like 5 OS=Mus musculus OX=10090 GN=Eml5 PE=2 SV=2
263	203	P01786|HVM17_MOUSE	42.89	14	2	0		12975	Ig heavy chain V region MOPC 47A OS=Mus musculus OX=10090 PE=1 SV=1
524	315	Q3KNY0|IGFN1_MOUSE	42.25	0	1	0		303657	Immunoglobulin-like and fibronectin type III domain-containing protein 1 OS=Mus musculus OX=10090 GN=Igfn1 PE=1 SV=3
1751	425	Q3UZ09|C1RL_MOUSE	41.5	2	1	0		53435	Complement C1r subcomponent-like protein OS=Mus musculus OX=10090 GN=C1rl PE=1 SV=1
1753	421	P07361|A1AG2_MOUSE	41.39	4	1	1		23843	Alpha-1-acid glycoprotein 2 OS=Mus musculus OX=10090 GN=Orm2 PE=1 SV=1
1753	383	Q60590|A1AG1_MOUSE	41.39	4	1	1		23895	Alpha-1-acid glycoprotein 1 OS=Mus musculus OX=10090 GN=Orm1 PE=1 SV=1
273	984	P59764|DOCK4_MOUSE	41.27	1	2	1		226548	Dedicator of cytokinesis protein 4 OS=Mus musculus OX=10090 GN=Dock4 PE=1 SV=1
506	1112	Q9ERC8|DSCAM_MOUSE	40.35	0	2	0		222267	Down syndrome cell adhesion molecule homolog OS=Mus musculus OX=10090 GN=Dscam PE=1 SV=1
897	483	Q9JHD2|KAT2A_MOUSE	40.22	2	2	1	Carbamidomethylation; Deamidation (NQ)	93394	Histone acetyltransferase KAT2A OS=Mus musculus OX=10090 GN=Kat2a PE=1 SV=2
1168	18685	O88703|HCN2_MOUSE	39.59	1	1	0	Carbamidomethylation	94722	Potassium/sodium hyperpolarization-activated cyclic nucleotide-gated channel 2 OS=Mus musculus OX=10090 GN=Hcn2 PE=1 SV=1
340	2446	E9Q555|RN213_MOUSE	39.3	0	2	0		584791	E3 ubiquitin-protein ligase RNF213 OS=Mus musculus OX=10090 GN=Rnf213 PE=1 SV=2
398	696	Q5SWW4|MED13_MOUSE	38.86	0	1	0	Carbamidomethylation	238589	Mediator of RNA polymerase II transcription subunit 13 OS=Mus musculus OX=10090 GN=Med13 PE=1 SV=1
438	4490	O88799|ZAN_MOUSE	38.83	0	1	0		579916	Zonadhesin OS=Mus musculus OX=10090 GN=Zan PE=1 SV=1
979	5639	Q5SSE9|ABCAD_MOUSE	38.83	0	1	0		568904	ATP-binding cassette sub-family A member 13 OS=Mus musculus OX=10090 GN=Abca13 PE=2 SV=1
455	36169	Q8BVY0|RL1D1_MOUSE	38.72	3	2	1		50421	Ribosomal L1 domain-containing protein 1 OS=Mus musculus OX=10090 GN=Rsl1d1 PE=1 SV=1
2965	36096	P0CG50|UBC_MOUSE	38.71	2	1	1		82550	Polyubiquitin-C OS=Mus musculus OX=10090 GN=Ubc PE=1 SV=2
637	19162	O70566|DIAP2_MOUSE	38.59	1	2	0	Deamidation (NQ)	124871	Protein diaphanous homolog 2 OS=Mus musculus OX=10090 GN=Diaph2 PE=1 SV=2
298	2661	Q80XI3|IF4G3_MOUSE	38.24	1	2	1		174889	Eukaryotic translation initiation factor 4 gamma 3 OS=Mus musculus OX=10090 GN=Eif4g3 PE=1 SV=2
1166	18602	Q9D5U8|CNBD2_MOUSE	37.71	2	2	1	Deamidation (NQ)	77892	Cyclic nucleotide-binding domain-containing protein 2 OS=Mus musculus OX=10090 GN=Cnbd2 PE=1 SV=2
274	1625	Q6RT24|CENPE_MOUSE	37.45	0	2	1		286523	Centromere-associated protein E OS=Mus musculus OX=10090 GN=Cenpe PE=1 SV=1
377	3630	Q8VHE6|DYH5_MOUSE	37.26	0	2	0		527563	Dynein heavy chain 5 axonemal OS=Mus musculus OX=10090 GN=Dnah5 PE=1 SV=2
782	3111	Q61043|NIN_MOUSE	36.76	1	2	1	Deamidation (NQ); Oxidation (M)	243716	Ninein OS=Mus musculus OX=10090 GN=Nin PE=1 SV=4
528	18494	Q6PGC1|DHX29_MOUSE	36.65	1	2	1		153975	ATP-dependent RNA helicase DHX29 OS=Mus musculus OX=10090 GN=Dhx29 PE=1 SV=1
896	20758	Q692V3|TTC41_MOUSE	36.59	1	1	1		150823	Tetratricopeptide repeat protein 41 OS=Mus musculus OX=10090 GN=Ttc41 PE=1 SV=1
402	2355	Q6PH08|ERC2_MOUSE	36.58	4	4	3		110639	ERC protein 2 OS=Mus musculus OX=10090 GN=Erc2 PE=1 SV=2
1202	19180	Q8BHB0|NOD1_MOUSE	36.33	1	2	1		107740	Nucleotide-binding oligomerization domain-containing protein 1 OS=Mus musculus OX=10090 GN=Nod1 PE=1 SV=1
359	532	E9Q309|CE350_MOUSE	36.3	1	2	1	Deamidation (NQ)	346457	Centrosome-associated protein 350 OS=Mus musculus OX=10090 GN=Cep350 PE=1 SV=1
2967	36099	P51885|LUM_MOUSE	36.18	2	1	1		38265	Lumican OS=Mus musculus OX=10090 GN=Lum PE=1 SV=2
917	1154	Q8BZ25|ANKK1_MOUSE	35.84	3	2	1		82480	Ankyrin repeat and protein kinase domain-containing protein 1 OS=Mus musculus OX=10090 GN=Ankk1 PE=2 SV=1
2968	36101	Q9CR89|ERGI2_MOUSE	35.84	4	1	1		42482	Endoplasmic reticulum-Golgi intermediate compartment protein 2 OS=Mus musculus OX=10090 GN=Ergic2 PE=1 SV=1
2966	36080	P29391|FRIL1_MOUSE	35.51	4	1	1		20802	Ferritin light chain 1 OS=Mus musculus OX=10090 GN=Ftl1 PE=1 SV=2
759	1091	Q3UHQ6|DOP2_MOUSE	35.44	1	2	1	Deamidation (NQ)	257481	Protein dopey-2 OS=Mus musculus OX=10090 GN=Dop1b PE=1 SV=3
622	18849	Q91ZX7|LRP1_MOUSE	35.29	0	2	1	Deamidation (NQ)	504745	Prolow-density lipoprotein receptor-related protein 1 OS=Mus musculus OX=10090 GN=Lrp1 PE=1 SV=1
901	437	Q8K394|PLCL2_MOUSE	34.83	1	1	0		125772	Inactive phospholipase C-like protein 2 OS=Mus musculus OX=10090 GN=Plcl2 PE=1 SV=2
56	250	A2ASS6|TITIN_MOUSE	34.63	0	3	2		3906375	Titin OS=Mus musculus OX=10090 GN=Ttn PE=1 SV=1
1187	1137	Q80VP2|SPAT7_MOUSE	34.57	1	2	2		65655	Spermatogenesis-associated protein 7 homolog OS=Mus musculus OX=10090 GN=Spata7 PE=1 SV=1
255	4321	Q9WTS4|TEN1_MOUSE	34.49	0	1	0		305794	Teneurin-1 OS=Mus musculus OX=10090 GN=Tenm1 PE=1 SV=1
312	3827	Q6URW6|MYH14_MOUSE	34.49	0	1	0		228584	Myosin-14 OS=Mus musculus OX=10090 GN=Myh14 PE=1 SV=1
325	284	P18527|HVM56_MOUSE	34.49	5	1	0		10661	Ig heavy chain V region 914 OS=Mus musculus OX=10090 PE=1 SV=1
330	36175	Q9JJV5|CCG3_MOUSE	34.49	2	1	0		35516	Voltage-dependent calcium channel gamma-3 subunit OS=Mus musculus OX=10090 GN=Cacng3 PE=1 SV=2
1167	446	Q6P8U6|LIPP_MOUSE	34.44	2	1	1		51428	Pancreatic triacylglycerol lipase OS=Mus musculus OX=10090 GN=Pnlip PE=1 SV=1
1755	3180	Q8VBW5|BBX_MOUSE	34.28	1	1	1		100783	HMG box transcription factor BBX OS=Mus musculus OX=10090 GN=Bbx PE=1 SV=2
1756	18536	Q9JJ59|ABCB9_MOUSE	34.26	1	1	0		83963	ATP-binding cassette sub-family B member 9 OS=Mus musculus OX=10090 GN=Abcb9 PE=2 SV=1
1754	3343	Q8R2S1|RPKL1_MOUSE	34.14	2	1	1		60193	Ribosomal protein S6 kinase-like 1 OS=Mus musculus OX=10090 GN=Rps6kl1 PE=1 SV=1
233	1079	Q6P5D3|DHX57_MOUSE	33.88	0	1	0		155762	Putative ATP-dependent RNA helicase DHX57 OS=Mus musculus OX=10090 GN=Dhx57 PE=1 SV=2
254	3311	Q8BV79|TRNK1_MOUSE	33.88	0	1	0		343320	TPR and ankyrin repeat-containing protein 1 OS=Mus musculus OX=10090 GN=Trank1 PE=2 SV=3
345	2209	Q5DTZ0|NYNRI_MOUSE	33.88	0	1	0		203066	Protein NYNRIN OS=Mus musculus OX=10090 GN=Nynrin PE=2 SV=2
898	453	Q14BI7|TDRD9_MOUSE	33.79	1	1	1	Deamidation (NQ)	155980	ATP-dependent RNA helicase TDRD9 OS=Mus musculus OX=10090 GN=Tdrd9 PE=1 SV=3
229	310	Q05AA6|DRP2_MOUSE	33.77	1	1	0		108050	Dystrophin-related protein 2 OS=Mus musculus OX=10090 GN=Drp2 PE=1 SV=1
453	851	Q7TPH6|MYCB2_MOUSE	33.18	0	2	2	Deamidation (NQ)	521239	E3 ubiquitin-protein ligase MYCBP2 OS=Mus musculus OX=10090 GN=Mycbp2 PE=1 SV=3
632	4841	Q3UH60|DIP2B_MOUSE	33	1	2	1		171125	Disco-interacting protein 2 homolog B OS=Mus musculus OX=10090 GN=Dip2b PE=1 SV=1
2969	526	B2RS91|RRN3_MOUSE	32.96	1	1	1		74518	RNA polymerase I-specific transcription initiation factor RRN3 OS=Mus musculus OX=10090 GN=Rrn3 PE=1 SV=1
739	18702	Q3UFY8|TM10C_MOUSE	32.58	1	1	0		48386	tRNA methyltransferase 10 homolog C OS=Mus musculus OX=10090 GN=Trmt10c PE=1 SV=2
204	36121	Q8R4I7|NETO1_MOUSE	32.55	1	1	0		60243	Neuropilin and tolloid-like protein 1 OS=Mus musculus OX=10090 GN=Neto1 PE=1 SV=2
456	568	Q8CIR4|TRPM6_MOUSE	32.45	0	1	0		232887	Transient receptor potential cation channel subfamily M member 6 OS=Mus musculus OX=10090 GN=Trpm6 PE=2 SV=1
426	18815	Q32KG4|RTL9_MOUSE	32.44	1	2	0		138467	Retrotransposon Gag-like protein 9 OS=Mus musculus OX=10090 GN=Rtl9 PE=2 SV=1
621	502	Q505D9|TRI67_MOUSE	32.41	1	1	0		82760	Tripartite motif-containing protein 67 OS=Mus musculus OX=10090 GN=Trim67 PE=2 SV=1
526	18605	Q9ES64|USH1C_MOUSE	32.33	1	1	0		102285	Harmonin OS=Mus musculus OX=10090 GN=Ush1c PE=1 SV=1
905	18561	Q99P25|TXIP1_MOUSE	32.33	1	1	0		81762	Translin-associated factor X-interacting protein 1 OS=Mus musculus OX=10090 GN=Tsnaxip1 PE=1 SV=2
910	743	Q6P4S8|INT1_MOUSE	32.33	0	1	0		245165	Integrator complex subunit 1 OS=Mus musculus OX=10090 GN=Ints1 PE=1 SV=2
182	1281	Q60629|EPHA5_MOUSE	32.22	1	1	0		97056	Ephrin type-A receptor 5 OS=Mus musculus OX=10090 GN=Epha5 PE=1 SV=2
183	1705	A2RTF1|CTSRB_MOUSE	32.22	0	1	0		126107	Cation channel sperm-associated protein subunit beta OS=Mus musculus OX=10090 GN=Catsperb PE=1 SV=1
468	19334	Q99PP7|TRI33_MOUSE	32.11	0	1	0		123843	E3 ubiquitin-protein ligase TRIM33 OS=Mus musculus OX=10090 GN=Trim33 PE=1 SV=2
510	2262	Q8VI59|PCX3_MOUSE	32.11	0	1	0		221571	Pecanex-like protein 3 OS=Mus musculus OX=10090 GN=Pcnx3 PE=1 SV=2
514	2219	Q5DU28|PCX2_MOUSE	32.11	0	1	0		234126	Pecanex-like protein 2 OS=Mus musculus OX=10090 GN=Pcnx2 PE=2 SV=2
627	685	Q8K0S9|SNPC1_MOUSE	32.11	1	1	0		44576	snRNA-activating protein complex subunit 1 OS=Mus musculus OX=10090 GN=Snapc1 PE=2 SV=1
718	4779	Q9QYC1|PCX1_MOUSE	32.11	0	1	0		258144	Pecanex-like protein 1 OS=Mus musculus OX=10090 GN=Pcnx1 PE=1 SV=3
899	36106	P01898|HA10_MOUSE	31.95	5	1	1		37251	H-2 class I histocompatibility antigen Q10 alpha chain OS=Mus musculus OX=10090 GN=H2-Q10 PE=1 SV=3
358	615	Q4KWH5|PLCH1_MOUSE	31.83	1	2	1		187742	1-phosphatidylinositol 4 5-bisphosphate phosphodiesterase eta-1 OS=Mus musculus OX=10090 GN=Plch1 PE=2 SV=1
1757	36103	Q61730|IL1AP_MOUSE	31.76	2	1	1		65741	Interleukin-1 receptor accessory protein OS=Mus musculus OX=10090 GN=Il1rap PE=1 SV=1
900	36087	P0CB42|ALKB1_MOUSE	31.59	5	1	1	Carbamidomethylation	43746	Nucleic acid dioxygenase ALKBH1 OS=Mus musculus OX=10090 GN=Alkbh1 PE=1 SV=1
902	405	Q6PZE0|MUC19_MOUSE	31.5	0	1	1		693516	Mucin-19 OS=Mus musculus OX=10090 GN=Muc19 PE=2 SV=2
328	536	Q61371|IFT88_MOUSE	31.19	1	1	0		92994	Intraflagellar transport protein 88 homolog OS=Mus musculus OX=10090 GN=Ift88 PE=1 SV=2
1759	384	Q9Z277|BAZ1B_MOUSE	31	0	1	1		170650	Tyrosine-protein kinase BAZ1B OS=Mus musculus OX=10090 GN=Baz1b PE=1 SV=2
527	404	Q8K1S3|UNC5B_MOUSE	30.69	1	1	0		103739	Netrin receptor UNC5B OS=Mus musculus OX=10090 GN=Unc5b PE=1 SV=1
629	701	Q30D77|COOA1_MOUSE	30.69	0	1	0		175732	Collagen alpha-1(XXIV) chain OS=Mus musculus OX=10090 GN=Col24a1 PE=2 SV=2
731	18493	Q504N7|IFIXL_MOUSE	30.69	2	1	0		43825	Pyrin and HIN domain-containing protein 1-like OS=Mus musculus OX=10090 PE=2 SV=1
735	18609	O70228|ATP9A_MOUSE	30.69	1	1	0		118608	Probable phospholipid-transporting ATPase IIA OS=Mus musculus OX=10090 GN=Atp9a PE=1 SV=3
737	505	Q6PB66|LPPRC_MOUSE	30.69	0	1	0		156614	Leucine-rich PPR motif-containing protein mitochondrial OS=Mus musculus OX=10090 GN=Lrpprc PE=1 SV=2
242	4720	Q9JLC8|SACS_MOUSE	30.51	0	1	0		520690	Sacsin OS=Mus musculus OX=10090 GN=Sacs PE=1 SV=2
578	3349	A8C756|THADA_MOUSE	30.51	0	1	0		217287	Thyroid adenoma-associated protein homolog OS=Mus musculus OX=10090 GN=Thada PE=1 SV=1
633	1277	O35711|LIPB2_MOUSE	30.51	1	1	0		98753	Liprin-beta-2 OS=Mus musculus OX=10090 GN=Ppfibp2 PE=1 SV=3
640	1328	Q8CDV0|CC178_MOUSE	30.51	1	1	0		103041	Coiled-coil domain-containing protein 178 OS=Mus musculus OX=10090 GN=Ccdc178 PE=2 SV=2
658	19489	Q8BI06|CEMIP_MOUSE	30.51	0	1	0		153033	Cell migration-inducing and hyaluronan-binding protein OS=Mus musculus OX=10090 GN=Cemip PE=1 SV=4
744	1006	P10404|ENV1_MOUSE	30.51	1	1	0		69613	MLV-related proviral Env polyprotein OS=Mus musculus OX=10090 PE=1 SV=3
745	18840	Q9DBY1|SYVN1_MOUSE	30.51	1	1	0		67297	E3 ubiquitin-protein ligase synoviolin OS=Mus musculus OX=10090 GN=Syvn1 PE=1 SV=3
755	18958	Q3V0Y1|P4R3C_MOUSE	30.51	1	1	0		95416	Protein PPP4R3C OS=Mus musculus OX=10090 GN=Ppp4r3c PE=2 SV=2
771	19351	Q80WQ9|ZBED4_MOUSE	30.51	0	1	0		130402	Zinc finger BED domain-containing protein 4 OS=Mus musculus OX=10090 GN=Zbed4 PE=2 SV=1
804	2493	Q05909|PTPRG_MOUSE	30.51	0	1	0		161242	Receptor-type tyrosine-protein phosphatase gamma OS=Mus musculus OX=10090 GN=Ptprg PE=1 SV=1
300	1663	Q70FJ1|AKAP9_MOUSE	30.51	0	2	1	Deamidation (NQ)	436231	A-kinase anchor protein 9 OS=Mus musculus OX=10090 GN=Akap9 PE=1 SV=2
694	2980	Q8BNA6|FAT3_MOUSE	30.47	0	1	0		502015	Protocadherin Fat 3 OS=Mus musculus OX=10090 GN=Fat3 PE=1 SV=2
1184	36325	Q61263|SOAT1_MOUSE	30.47	1	1	0		63799	Sterol O-acyltransferase 1 OS=Mus musculus OX=10090 GN=Soat1 PE=1 SV=2
1225	23737	Q8BWZ3|NAA25_MOUSE	30.47	1	1	0		111708	N-alpha-acetyltransferase 25 NatB auxiliary subunit OS=Mus musculus OX=10090 GN=Naa25 PE=1 SV=1
1164	18527	Q05512|MARK2_MOUSE	30.39	1	1	1	Deamidation (NQ)	86306	Serine/threonine-protein kinase MARK2 OS=Mus musculus OX=10090 GN=Mark2 PE=1 SV=3
723	522	Q61290|CAC1E_MOUSE	30.35	0	1	1		257233	Voltage-dependent R-type calcium channel subunit alpha-1E OS=Mus musculus OX=10090 GN=Cacna1e PE=1 SV=1
272	18492	B2RX88|CSPP1_MOUSE	30.02	2	2	2	Deamidation (NQ)	138312	Centrosome and spindle pole associated protein 1 OS=Mus musculus OX=10090 GN=Cspp1 PE=1 SV=2
509	2654	Q8CGS6|DPOLQ_MOUSE	29.85	0	1	0		280712	DNA polymerase theta OS=Mus musculus OX=10090 GN=Polq PE=1 SV=2
516	5039	Q80T79|CSMD3_MOUSE	29.85	0	1	0		405764	CUB and sushi domain-containing protein 3 OS=Mus musculus OX=10090 GN=Csmd3 PE=1 SV=3
763	1528	Q80TJ7|PHF8_MOUSE	29.85	0	1	0		113553	Histone lysine demethylase PHF8 OS=Mus musculus OX=10090 GN=Phf8 PE=1 SV=2
415	3680	Q8BYH8|CHD9_MOUSE	29.68	0	2	0		323860	Chromodomain-helicase-DNA-binding protein 9 OS=Mus musculus OX=10090 GN=Chd9 PE=1 SV=2
764	3671	Q09XV5|CHD8_MOUSE	29.68	0	2	0		290847	Chromodomain-helicase-DNA-binding protein 8 OS=Mus musculus OX=10090 GN=Chd8 PE=1 SV=1
535	36235	Q80Y84|KDM5B_MOUSE	29.54	1	2	2	Carbamidomethylation; Deamidation (NQ)	175554	Lysine-specific demethylase 5B OS=Mus musculus OX=10090 GN=Kdm5b PE=1 SV=1
511	3254	Q8CJ27|ASPM_MOUSE	29.33	0	1	0		364218	Abnormal spindle-like microcephaly-associated protein homolog OS=Mus musculus OX=10090 GN=Aspm PE=1 SV=2
512	1308	P48725|PCNT_MOUSE	29.33	0	1	0		329464	Pericentrin OS=Mus musculus OX=10090 GN=Pcnt PE=1 SV=2
555	1641	Q7TSF1|DSG1B_MOUSE	29.33	0	1	0		114454	Desmoglein-1-beta OS=Mus musculus OX=10090 GN=Dsg1b PE=1 SV=1
559	2102	Q6AW69|CGNL1_MOUSE	29.27	0	1	0		148230	Cingulin-like protein 1 OS=Mus musculus OX=10090 GN=Cgnl1 PE=1 SV=2
282	2363	Q45VK7|DYHC2_MOUSE	29.26	0	1	0		492344	Cytoplasmic dynein 2 heavy chain 1 OS=Mus musculus OX=10090 GN=Dync2h1 PE=1 SV=1
373	2366	Q8JZZ7|AGRL2_MOUSE	29.26	0	1	0		166577	Adhesion G protein-coupled receptor L2 OS=Mus musculus OX=10090 GN=Adgrl2 PE=1 SV=3
410	19043	A4Q9E8|TTLL6_MOUSE	29.26	1	1	0		94507	Tubulin polyglutamylase TTLL6 OS=Mus musculus OX=10090 GN=Ttll6 PE=2 SV=1
412	970	A4Q9E5|TTLL3_MOUSE	29.26	1	1	0		104428	Tubulin monoglycylase TTLL3 OS=Mus musculus OX=10090 GN=Ttll3 PE=1 SV=1
215	774	A2ARZ3|FSIP2_MOUSE	29.25	0	1	0		784873	Fibrous sheath-interacting protein 2 OS=Mus musculus OX=10090 GN=Fsip2 PE=1 SV=3
343	3958	Q8BQ48|CE295_MOUSE	29.25	0	1	0		272777	Centrosomal protein of 295 kDa OS=Mus musculus OX=10090 GN=Cep295 PE=1 SV=3
362	1207	Q6ZQ11|CHSS1_MOUSE	29.25	1	1	0		91383	Chondroitin sulfate synthase 1 OS=Mus musculus OX=10090 GN=Chsy1 PE=2 SV=2
363	1426	Q5DTK1|CHSS3_MOUSE	29.25	1	1	0		100099	Chondroitin sulfate synthase 3 OS=Mus musculus OX=10090 GN=Chsy3 PE=2 SV=3
364	36469	B9EJ86|OSBL8_MOUSE	29.25	1	1	0		101269	Oxysterol-binding protein-related protein 8 OS=Mus musculus OX=10090 GN=Osbpl8 PE=1 SV=1
369	36681	Q6GQV7|EDRF1_MOUSE	29.25	0	1	0		138834	Erythroid differentiation-related factor 1 OS=Mus musculus OX=10090 GN=Edrf1 PE=1 SV=1
384	6573	B0V2N1|PTPRS_MOUSE	29.25	0	1	0		211902	Receptor-type tyrosine-protein phosphatase S OS=Mus musculus OX=10090 GN=Ptprs PE=1 SV=1
411	19015	Q9ER64|OSBL5_MOUSE	29.25	1	1	0		98922	Oxysterol-binding protein-related protein 5 OS=Mus musculus OX=10090 GN=Osbpl5 PE=1 SV=3
425	36781	O35099|M3K5_MOUSE	29.25	0	1	0		154511	Mitogen-activated protein kinase kinase kinase 5 OS=Mus musculus OX=10090 GN=Map3k5 PE=1 SV=3
228	366	Q9QXS1|PLEC_MOUSE	29.09	1	2	2	Deamidation (NQ)	534193	Plectin OS=Mus musculus OX=10090 GN=Plec PE=1 SV=3
1170	496	P01724|LV1B_MOUSE	28.62	26	1	1	Deamidation (NQ)	13479	Ig lambda-1 chain V regions MOPC 104E/RPC20/J558/S104 OS=Mus musculus OX=10090 PE=1 SV=1
1760	5330	Q01853|TERA_MOUSE	27.9	1	1	1		89322	Transitional endoplasmic reticulum ATPase OS=Mus musculus OX=10090 GN=Vcp PE=1 SV=4
784	19466	A2AT37|RENT2_MOUSE	27.81	0	1	0		147552	Regulator of nonsense transcripts 2 OS=Mus musculus OX=10090 GN=Upf2 PE=1 SV=1
870	4049	P97313|PRKDC_MOUSE	27.81	0	1	0		471475	DNA-dependent protein kinase catalytic subunit OS=Mus musculus OX=10090 GN=Prkdc PE=1 SV=3
1192	343	P08071|TRFL_MOUSE	27.81	1	1	0		77838	Lactotransferrin OS=Mus musculus OX=10090 GN=Ltf PE=1 SV=4
1234	1543	A3KGF7|PLCB2_MOUSE	27.81	0	1	0		134546	1-phosphatidylinositol 4 5-bisphosphate phosphodiesterase beta-2 OS=Mus musculus OX=10090 GN=Plcb2 PE=1 SV=1
341	2319	Q60575|KIF1B_MOUSE	27.38	0	1	0		204079	Kinesin-like protein KIF1B OS=Mus musculus OX=10090 GN=Kif1b PE=1 SV=2
371	2608	Q99NG0|ARIP4_MOUSE	27.38	0	1	0		162540	Helicase ARIP4 OS=Mus musculus OX=10090 GN=Rad54l2 PE=1 SV=1
374	5509	Q3UHA3|SPTCS_MOUSE	27.38	0	1	0		273931	Spatacsin OS=Mus musculus OX=10090 GN=Spg11 PE=1 SV=3
375	3354	Q8C8R3|ANK2_MOUSE	27.38	0	1	0		426265	Ankyrin-2 OS=Mus musculus OX=10090 GN=Ank2 PE=1 SV=2
420	19398	Q7TN37|TRPM4_MOUSE	27.38	0	1	0		135760	Transient receptor potential cation channel subfamily M member 4 OS=Mus musculus OX=10090 GN=Trpm4 PE=1 SV=1
428	2035	Q5DTT1|NEXMI_MOUSE	27.38	0	1	0		167102	Neurite extension and migration factor OS=Mus musculus OX=10090 GN=Nexmif PE=2 SV=3
433	2605	G5E8K5|ANK3_MOUSE	27.38	0	1	0		214061	Ankyrin-3 OS=Mus musculus OX=10090 GN=Ank3 PE=1 SV=1
435	1707	P33173|KIF1A_MOUSE	27.38	0	1	0		191724	Kinesin-like protein KIF1A OS=Mus musculus OX=10090 GN=Kif1a PE=1 SV=2
442	4139	Q02357|ANK1_MOUSE	27.38	0	1	0		204226	Ankyrin-1 OS=Mus musculus OX=10090 GN=Ank1 PE=1 SV=2
470	2072	A7XUZ6|SKIT6_MOUSE	27.38	0	1	0		141566	Selection and upkeep of intraepithelial T-cells protein 6 OS=Mus musculus OX=10090 GN=Skint6 PE=2 SV=1
493	3367	P70170|ABCC9_MOUSE	27.38	0	1	0		174238	ATP-binding cassette sub-family C member 9 OS=Mus musculus OX=10090 GN=Abcc9 PE=1 SV=2
500	2841	Q6NZJ6|IF4G1_MOUSE	27.38	0	1	0		176076	Eukaryotic translation initiation factor 4 gamma 1 OS=Mus musculus OX=10090 GN=Eif4g1 PE=1 SV=1
518	2898	Q8K284|TF3C1_MOUSE	27.38	0	1	0		237474	General transcription factor 3C polypeptide 1 OS=Mus musculus OX=10090 GN=Gtf3c1 PE=1 SV=2
519	2798	O35600|ABCA4_MOUSE	27.38	0	1	0		260207	Retinal-specific phospholipid-transporting ATPase ABCA4 OS=Mus musculus OX=10090 GN=Abca4 PE=2 SV=1
533	791	Q9D9W6|F217A_MOUSE	27.38	1	1	0		46769	Protein FAM217A OS=Mus musculus OX=10090 GN=Fam217a PE=2 SV=1
534	627	Q99JI4|PSMD6_MOUSE	27.38	1	1	0		45536	26S proteasome non-ATPase regulatory subunit 6 OS=Mus musculus OX=10090 GN=Psmd6 PE=1 SV=1
543	36344	Q99N48|SYTL3_MOUSE	27.38	1	1	0		68568	Synaptotagmin-like protein 3 OS=Mus musculus OX=10090 GN=Sytl3 PE=1 SV=2
547	816	Q922K7|NOP2_MOUSE	27.38	1	1	0		86752	Probable 28S rRNA (cytosine-C(5))-methyltransferase OS=Mus musculus OX=10090 GN=Nop2 PE=1 SV=1
570	2120	Q80VW7|AKNA_MOUSE	27.38	0	1	0		153123	Microtubule organization protein AKNA OS=Mus musculus OX=10090 GN=Akna PE=1 SV=1
603	3511	Q9Z329|ITPR2_MOUSE	27.38	0	1	0		307473	Inositol 1 4 5-trisphosphate receptor type 2 OS=Mus musculus OX=10090 GN=Itpr2 PE=1 SV=4
607	22040	Q8CD54|PIEZ2_MOUSE	27.38	0	1	0		325627	Piezo-type mechanosensitive ion channel component 2 OS=Mus musculus OX=10090 GN=Piezo2 PE=1 SV=2
762	36490	Q3TKT4|SMCA4_MOUSE	27.3	2	2	2	Carbamidomethylation; Deamidation (NQ); Oxidation (M)	181426	Transcription activator BRG1 OS=Mus musculus OX=10090 GN=Smarca4 PE=1 SV=1
2972	18510	P03953|CFAD_MOUSE	27.13	3	1	1		28057	Complement factor D OS=Mus musculus OX=10090 GN=Cfd PE=1 SV=1
517	3814	P49025|CTRO_MOUSE	27.08	0	1	0		235387	Citron Rho-interacting kinase OS=Mus musculus OX=10090 GN=Cit PE=1 SV=3
911	3249	Q99KU1|DHDDS_MOUSE	27.08	2	1	0		38509	Dehydrodolichyl diphosphate synthase complex subunit Dhdds OS=Mus musculus OX=10090 GN=Dhdds PE=2 SV=1
970	1866	Q5BLK4|TUT7_MOUSE	27.08	0	1	0		169102	Terminal uridylyltransferase 7 OS=Mus musculus OX=10090 GN=Tut7 PE=1 SV=3
1180	18928	Q8K2J9|BTBD6_MOUSE	27.08	1	1	0		53842	BTB/POZ domain-containing protein 6 OS=Mus musculus OX=10090 GN=Btbd6 PE=2 SV=2
1197	36401	Q80ZI6|LRSM1_MOUSE	27.08	1	1	0		83977	E3 ubiquitin-protein ligase LRSAM1 OS=Mus musculus OX=10090 GN=Lrsam1 PE=1 SV=1
1198	7050	Q9R0Q1|SYTL4_MOUSE	27.08	1	1	0		76022	Synaptotagmin-like protein 4 OS=Mus musculus OX=10090 GN=Sytl4 PE=1 SV=1
1205	8281	A1A5B6|TBC25_MOUSE	27.08	1	1	0		82575	TBC1 domain family member 25 OS=Mus musculus OX=10090 GN=Tbc1d25 PE=1 SV=1
1246	6700	Q8BI79|CCD40_MOUSE	27.08	0	1	0		136772	Coiled-coil domain-containing protein 40 OS=Mus musculus OX=10090 GN=Ccdc40 PE=1 SV=1
1261	3886	Q8BRT1|CLAP2_MOUSE	27.08	0	1	0		140738	CLIP-associating protein 2 OS=Mus musculus OX=10090 GN=Clasp2 PE=1 SV=1
1728	3452	Q8CHI8|EP400_MOUSE	27.08	0	1	0		337178	E1A-binding protein p400 OS=Mus musculus OX=10090 GN=Ep400 PE=1 SV=3
306	2092	Q6ZWQ0|SYNE2_MOUSE	26.98	0	1	0		782738	Nesprin-2 OS=Mus musculus OX=10090 GN=Syne2 PE=1 SV=2
1862	19247	O08715|AKAP1_MOUSE	26.84	2	2	1	Carbamidomethylation	92195	A-kinase anchor protein 1 mitochondrial OS=Mus musculus OX=10090 GN=Akap1 PE=1 SV=4
697	3568	E9Q2M9|WDFY4_MOUSE	26.72	0	1	0		354331	WD repeat- and FYVE domain-containing protein 4 OS=Mus musculus OX=10090 GN=Wdfy4 PE=1 SV=2
1135	2181	Q9ESE1|LRBA_MOUSE	26.72	0	1	0		317062	Lipopolysaccharide-responsive and beige-like anchor protein OS=Mus musculus OX=10090 GN=Lrba PE=1 SV=1
1179	36303	Q8R0K2|TRI31_MOUSE	26.72	1	1	0		57127	E3 ubiquitin-protein ligase TRIM31 OS=Mus musculus OX=10090 GN=Trim31 PE=1 SV=1
1431	4760	Q61194|P3C2A_MOUSE	26.72	0	1	0		190757	Phosphatidylinositol 4-phosphate 3-kinase C2 domain-containing subunit alpha OS=Mus musculus OX=10090 GN=Pik3c2a PE=1 SV=2
1669	2360	E9QAM5|HELZ2_MOUSE	26.72	0	1	0		331563	Helicase with zinc finger domain 2 OS=Mus musculus OX=10090 GN=Helz2 PE=1 SV=1
1808	1696	Q11011|PSA_MOUSE	26.72	1	1	0		103325	Puromycin-sensitive aminopeptidase OS=Mus musculus OX=10090 GN=Npepps PE=1 SV=2
1816	36513	Q6PF93|PK3C3_MOUSE	26.72	1	1	0		101487	Phosphatidylinositol 3-kinase catalytic subunit type 3 OS=Mus musculus OX=10090 GN=Pik3c3 PE=1 SV=1
1824	1847	O35902|DSG3_MOUSE	26.72	1	1	0		107889	Desmoglein-3 OS=Mus musculus OX=10090 GN=Dsg3 PE=2 SV=1
1842	2377	Q3TES0|IQEC3_MOUSE	26.72	0	1	0		129119	IQ motif and SEC7 domain-containing protein 3 OS=Mus musculus OX=10090 GN=Iqsec3 PE=1 SV=1
465	475	Q8BI84|TGO1_MOUSE	26.07	1	2	2	Deamidation (NQ)	213673	Transport and Golgi organization protein 1 homolog OS=Mus musculus OX=10090 GN=Mia3 PE=1 SV=2
276	956	Q6ZPJ0|TEX2_MOUSE	26.02	1	2	2		125225	Testis-expressed protein 2 OS=Mus musculus OX=10090 GN=Tex2 PE=1 SV=2
1173	36193	Q69ZX6|MOR2A_MOUSE	25.92	1	1	1		117330	ATPase MORC2A OS=Mus musculus OX=10090 GN=Morc2a PE=1 SV=2
906	839	Q8BPN8|DMXL2_MOUSE	25.82	0	1	1		338209	DmX-like protein 2 OS=Mus musculus OX=10090 GN=Dmxl2 PE=1 SV=3
624	1190	Q9ESD7|DYSF_MOUSE	25.8	0	1	0		237908	Dysferlin OS=Mus musculus OX=10090 GN=Dysf PE=1 SV=3
769	3942	O35161|CELR1_MOUSE	25.59	1	2	2		330471	Cadherin EGF LAG seven-pass G-type receptor 1 OS=Mus musculus OX=10090 GN=Celsr1 PE=1 SV=3
499	6722	P26361|CFTR_MOUSE	25.43	1	2	0		167869	Cystic fibrosis transmembrane conductance regulator OS=Mus musculus OX=10090 GN=Cftr PE=1 SV=2
1694	8915	Q8R4Y8|RTTN_MOUSE	25.28	0	1	0		248486	Rotatin OS=Mus musculus OX=10090 GN=Rttn PE=1 SV=2
2980	8659	Q8R2Z3|S26A7_MOUSE	25.09	2	1	1		71829	Anion exchange transporter OS=Mus musculus OX=10090 GN=Slc26a7 PE=2 SV=3
206	1968	Q91ZU6|DYST_MOUSE	24.97	0	2	2		834234	Dystonin OS=Mus musculus OX=10090 GN=Dst PE=1 SV=2
397	305	A2AAE1|K1109_MOUSE	24.93	0	1	1		555372	Transmembrane protein KIAA1109 OS=Mus musculus OX=10090 GN=Kiaa1109 PE=1 SV=4
308	4345	Q8VHN7|AGRV1_MOUSE	24.91	0	1	0		687469	Adhesion G-protein coupled receptor V1 OS=Mus musculus OX=10090 GN=Adgrv1 PE=1 SV=1
342	3472	Q571C7|BDP1_MOUSE	24.91	0	1	0		270787	Transcription factor TFIIIB component B'' homolog OS=Mus musculus OX=10090 GN=Bdp1 PE=2 SV=2
409	1153	Q8BZ81|LRRT3_MOUSE	24.91	1	1	0		66088	Leucine-rich repeat transmembrane neuronal protein 3 OS=Mus musculus OX=10090 GN=Lrrtm3 PE=2 SV=2
464	1440	Q91ZS8|RED1_MOUSE	24.91	1	1	0		78001	Double-stranded RNA-specific editase 1 OS=Mus musculus OX=10090 GN=Adarb1 PE=1 SV=1
539	2680	E9Q8T7|DYH1_MOUSE	24.81	0	1	1		487074	Dynein heavy chain 1 axonemal OS=Mus musculus OX=10090 GN=Dnah1 PE=1 SV=1
478	3144	Q8BW94|DYH3_MOUSE	24.66	1	2	2	Deamidation (NQ); Oxidation (M)	467780	Dynein heavy chain 3 axonemal OS=Mus musculus OX=10090 GN=Dnah3 PE=1 SV=2
751	4985	Q5S006|LRRK2_MOUSE	24.44	0	1	0		284730	Leucine-rich repeat serine/threonine-protein kinase 2 OS=Mus musculus OX=10090 GN=Lrrk2 PE=1 SV=2
726	309	Q99PP2|ZN318_MOUSE	24.44	0	1	1		246321	Zinc finger protein 318 OS=Mus musculus OX=10090 GN=Znf318 PE=1 SV=3
530	878	Q91ZI0|CELR3_MOUSE	24.38	0	1	1		358479	Cadherin EGF LAG seven-pass G-type receptor 3 OS=Mus musculus OX=10090 GN=Celsr3 PE=2 SV=2
541	3150	Q61292|LAMB2_MOUSE	24.14	0	1	0		196578	Laminin subunit beta-2 OS=Mus musculus OX=10090 GN=Lamb2 PE=1 SV=2
338	4077	Q62261|SPTB2_MOUSE	24.09	1	2	1	Deamidation (NQ)	274221	Spectrin beta chain non-erythrocytic 1 OS=Mus musculus OX=10090 GN=Sptbn1 PE=1 SV=2
1764	19859	Q8BP97|RHBD3_MOUSE	24.06	2	1	1		40934	Rhomboid domain-containing protein 3 OS=Mus musculus OX=10090 GN=Rhbdd3 PE=2 SV=1
399	18839	Q64433|CH10_MOUSE	23.86	10	1	1		10963	10 kDa heat shock protein mitochondrial OS=Mus musculus OX=10090 GN=Hspe1 PE=1 SV=2
1176	22841	Q8QZT1|THIL_MOUSE	23.82	1	1	0		44816	Acetyl-CoA acetyltransferase mitochondrial OS=Mus musculus OX=10090 GN=Acat1 PE=1 SV=1
1775	21126	Q99PT9|KIF19_MOUSE	23.82	1	1	0		111559	Kinesin-like protein KIF19 OS=Mus musculus OX=10090 GN=Kif19 PE=1 SV=2
1781	3982	Q6PAC4|PCARE_MOUSE	23.82	0	1	0		139297	Photoreceptor cilium actin regulator OS=Mus musculus OX=10090 GN=Pcare PE=2 SV=1
250	563	Q4U2R1|HERC2_MOUSE	23.69	0	1	1		527462	E3 ubiquitin-protein ligase HERC2 OS=Mus musculus OX=10090 GN=Herc2 PE=1 SV=3
2976	36264	Q99LC8|EI2BA_MOUSE	23.54	2	1	1		33816	Translation initiation factor eIF-2B subunit alpha OS=Mus musculus OX=10090 GN=Eif2b1 PE=1 SV=1
333	2264	Q69Z23|DYH17_MOUSE	23.47	0	1	0		511609	Dynein heavy chain 17 axonemal OS=Mus musculus OX=10090 GN=Dnah17 PE=1 SV=2
1782	1893	P17156|HSP72_MOUSE	23.43	1	1	1		69642	Heat shock-related 70 kDa protein 2 OS=Mus musculus OX=10090 GN=Hspa2 PE=1 SV=2
743	19159	Q8K0V4|CNOT3_MOUSE	23.37	1	1	1		81946	CCR4-NOT transcription complex subunit 3 OS=Mus musculus OX=10090 GN=Cnot3 PE=1 SV=1
912	1633	Q04690|NF1_MOUSE	23.22	0	1	1	Deamidation (NQ)	319595	Neurofibromin OS=Mus musculus OX=10090 GN=Nf1 PE=1 SV=1
2994	5892	Q920I9|WDR7_MOUSE	23.01	1	1	1	Oxidation (M)	163449	WD repeat-containing protein 7 OS=Mus musculus OX=10090 GN=Wdr7 PE=1 SV=3
1788	19347	P70315|WASP_MOUSE	23.01	1	1	0		54192	Wiskott-Aldrich syndrome protein homolog OS=Mus musculus OX=10090 GN=Was PE=1 SV=1
2990	36176	Q8CCN5|BCAS3_MOUSE	22.96	1	1	1		101021	Breast carcinoma-amplified sequence 3 homolog OS=Mus musculus OX=10090 GN=Bcas3 PE=1 SV=2
1188	19234	Q920B9|SP16H_MOUSE	22.92	1	1	1		119825	FACT complex subunit SPT16 OS=Mus musculus OX=10090 GN=Supt16h PE=1 SV=2
1201	388	Q8C547|HTR5B_MOUSE	22.91	0	1	1		224318	HEAT repeat-containing protein 5B OS=Mus musculus OX=10090 GN=Heatr5b PE=1 SV=3
335	5824	Q9D415|DLGP1_MOUSE	22.87	1	1	0		110374	Disks large-associated protein 1 OS=Mus musculus OX=10090 GN=Dlgap1 PE=1 SV=3
656	21574	Q8BJ42|DLGP2_MOUSE	22.87	0	1	0		119073	Disks large-associated protein 2 OS=Mus musculus OX=10090 GN=Dlgap2 PE=1 SV=2
1233	3925	Q80V31|CE104_MOUSE	22.72	1	1	0		103946	Centrosomal protein of 104 kDa OS=Mus musculus OX=10090 GN=Cep104 PE=1 SV=1
1241	36645	Q62141|SIN3B_MOUSE	22.72	0	1	0		126405	Paired amphipathic helix protein Sin3b OS=Mus musculus OX=10090 GN=Sin3b PE=1 SV=2
1795	6437	Q3UG50|MRGX2_MOUSE	22.72	1	1	0		40304	Mas-related G-protein coupled receptor member X2 OS=Mus musculus OX=10090 GN=Mrgprx2 PE=2 SV=2
742	833	A6H619|PHRF1_MOUSE	22.65	0	1	1		184079	PHD and RING finger domain-containing protein 1 OS=Mus musculus OX=10090 GN=Phrf1 PE=1 SV=2
2978	19179	A1L314|MPEG1_MOUSE	22.65	1	1	1		78391	Macrophage-expressed gene 1 protein OS=Mus musculus OX=10090 GN=Mpeg1 PE=1 SV=1
405	361	Q6GQX2|NCK5L_MOUSE	22.62	1	1	1		138169	Nck-associated protein 5-like OS=Mus musculus OX=10090 GN=Nckap5l PE=1 SV=1
1770	657	Q7TNB8|SBNO2_MOUSE	22.62	1	1	1	Carbamidomethylation; Oxidation (M)	149293	Protein strawberry notch homolog 2 OS=Mus musculus OX=10090 GN=Sbno2 PE=1 SV=1
921	2210	Q4LFA9|SEM3G_MOUSE	22.21	2	1	1	Deamidation (NQ)	86695	Semaphorin-3G OS=Mus musculus OX=10090 GN=Sema3g PE=2 SV=1
893	2817	A3KGK3|FR1L4_MOUSE	22.04	0	1	0		223889	Fer-1-like protein 4 OS=Mus musculus OX=10090 GN=Fer1l4 PE=2 SV=3
944	1520	Q80UK8|INT2_MOUSE	22.04	0	1	0		133515	Integrator complex subunit 2 OS=Mus musculus OX=10090 GN=Ints2 PE=1 SV=2
1224	2350	Q8K2Z4|CND1_MOUSE	22.04	0	1	0		155664	Condensin complex subunit 1 OS=Mus musculus OX=10090 GN=Ncapd2 PE=1 SV=2
1822	23816	Q8R4A3|DACT1_MOUSE	22.04	1	1	0		84305	Dapper homolog 1 OS=Mus musculus OX=10090 GN=Dact1 PE=1 SV=1
2289	7414	B2RQC6|PYR1_MOUSE	22.04	0	1	0		243236	CAD protein OS=Mus musculus OX=10090 GN=Cad PE=1 SV=1
1789	24148	Q58A65|JIP4_MOUSE	22.01	1	1	1		146219	C-Jun-amino-terminal kinase-interacting protein 4 OS=Mus musculus OX=10090 GN=Spag9 PE=1 SV=2
2983	2562	Q8VCT3|AMPB_MOUSE	21.77	1	1	1		72416	Aminopeptidase B OS=Mus musculus OX=10090 GN=Rnpep PE=1 SV=2
2995	20248	Q8C5G2|VASH2_MOUSE	21.64	2	1	1		40499	Tubulinyl-Tyr carboxypeptidase 2 OS=Mus musculus OX=10090 GN=Vash2 PE=1 SV=2
1199	489	A2AQH4|BCORL_MOUSE	21.56	0	1	1		190486	BCL-6 corepressor-like protein 1 OS=Mus musculus OX=10090 GN=Bcorl1 PE=2 SV=1
708	1493	E9Q8I9|FRY_MOUSE	21.48	0	1	0		339093	Protein furry homolog OS=Mus musculus OX=10090 GN=Fry PE=1 SV=1
1248	3103	Q8BSY0|ASPH_MOUSE	21.48	1	1	0		83042	Aspartyl/asparaginyl beta-hydroxylase OS=Mus musculus OX=10090 GN=Asph PE=1 SV=1
1251	36705	Q587J6|LITD1_MOUSE	21.48	1	1	0		88189	LINE-1 type transposase domain-containing protein 1 OS=Mus musculus OX=10090 GN=L1td1 PE=2 SV=1
1835	36633	Q6DTY7|F264_MOUSE	21.48	1	1	0		54067	6-phosphofructo-2-kinase/fructose-2 6-bisphosphatase 4 OS=Mus musculus OX=10090 GN=Pfkfb4 PE=2 SV=4
1877	6860	P21803|FGFR2_MOUSE	21.48	1	1	0		91984	Fibroblast growth factor receptor 2 OS=Mus musculus OX=10090 GN=Fgfr2 PE=1 SV=4
1934	6549	Q8CFI7|RPB2_MOUSE	21.48	0	1	0		133910	DNA-directed RNA polymerase II subunit RPB2 OS=Mus musculus OX=10090 GN=Polr2b PE=1 SV=2
753	560	O35379|MRP1_MOUSE	21.42	1	1	1	Carbamidomethylation	171184	Multidrug resistance-associated protein 1 OS=Mus musculus OX=10090 GN=Abcc1 PE=1 SV=1
365	912	A2AV25|FBCD1_MOUSE	21.41	2	1	1		50602	Fibrinogen C domain-containing protein 1 OS=Mus musculus OX=10090 GN=Fibcd1 PE=2 SV=1
1185	662	Q9CWR2|SMYD3_MOUSE	21.36	2	1	1	Deamidation (NQ)	49126	Histone-lysine N-methyltransferase SMYD3 OS=Mus musculus OX=10090 GN=Smyd3 PE=2 SV=1
2982	36339	Q8K4Q0|RPTOR_MOUSE	21.29	1	1	1	Carbamidomethylation	149471	Regulatory-associated protein of mTOR OS=Mus musculus OX=10090 GN=Rptor PE=1 SV=1
1806	2791	P11247|PERM_MOUSE	21.23	1	1	0		81182	Myeloperoxidase OS=Mus musculus OX=10090 GN=Mpo PE=1 SV=2
2981	8692	Q8C753|K0556_MOUSE	21.22	1	1	1	Carbamidomethylation	179608	Protein KIAA0556 OS=Mus musculus OX=10090 GN=Kiaa0556 PE=1 SV=2
1799	9184	P59111|KCNH8_MOUSE	21.11	1	1	0	Deamidation (NQ)	123277	Potassium voltage-gated channel subfamily H member 8 OS=Mus musculus OX=10090 GN=Kcnh8 PE=2 SV=2
748	1305	Q4VA61|DSCL1_MOUSE	20.98	0	1	1		224238	Down syndrome cell adhesion molecule-like protein 1 homolog OS=Mus musculus OX=10090 GN=Dscaml1 PE=1 SV=2
678	4167	Q2PZL6|FAT4_MOUSE	20.84	0	1	0		540322	Protocadherin Fat 4 OS=Mus musculus OX=10090 GN=Fat4 PE=1 SV=2
1776	4597	P97445|CAC1A_MOUSE	20.83	0	1	1	Deamidation (NQ)	267645	Voltage-dependent P/Q-type calcium channel subunit alpha-1A OS=Mus musculus OX=10090 GN=Cacna1a PE=1 SV=2
756	1895	Q8CJ40|CROCC_MOUSE	20.79	0	1	1	Deamidation (NQ)	226942	Rootletin OS=Mus musculus OX=10090 GN=Crocc PE=1 SV=2
765	2646	Q6P1E8|EFCB6_MOUSE	20.77	1	1	1		175770	EF-hand calcium-binding domain-containing protein 6 OS=Mus musculus OX=10090 GN=Efcab6 PE=1 SV=2
639	460	A1IGU4|ARH37_MOUSE	20.77	1	1	0		76524	Rho guanine nucleotide exchange factor 37 OS=Mus musculus OX=10090 GN=Arhgef37 PE=2 SV=1
922	2399	O55028|BCKD_MOUSE	20.64	2	1	1		46588	[3-methyl-2-oxobutanoate dehydrogenase [lipoamide]] kinase mitochondrial OS=Mus musculus OX=10090 GN=Bckdk PE=1 SV=1
1783	20277	P70390|SHOX2_MOUSE	20.59	3	1	1		34905	Short stature homeobox protein 2 OS=Mus musculus OX=10090 GN=Shox2 PE=2 SV=1
3008	1374	P10711|TCEA1_MOUSE	20.5	4	1	1	Deamidation (NQ)	33880	Transcription elongation factor A protein 1 OS=Mus musculus OX=10090 GN=Tcea1 PE=1 SV=2
660	753	Q8K4E0|ALMS1_MOUSE	20.4	0	1	0		360216	Alstrom syndrome protein 1 homolog OS=Mus musculus OX=10090 GN=Alms1 PE=1 SV=2
1230	580	A2AGB2|CA087_MOUSE	20.4	1	1	0		62441	Uncharacterized protein C1orf87 homolog OS=Mus musculus OX=10090 GN=Gm12695 PE=4 SV=1
1238	490	D3YYU8|OBSL1_MOUSE	20.4	0	1	0		197935	Obscurin-like protein 1 OS=Mus musculus OX=10090 GN=Obsl1 PE=1 SV=1
413	3923	A2AJK6|CHD7_MOUSE	20.36	0	1	0		334061	Chromodomain-helicase-DNA-binding protein 7 OS=Mus musculus OX=10090 GN=Chd7 PE=1 SV=1
635	19537	Q6P9R4|ARHGI_MOUSE	20.36	0	1	0		155981	Rho guanine nucleotide exchange factor 18 OS=Mus musculus OX=10090 GN=Arhgef18 PE=1 SV=3
1194	36391	Q3V0C3|NUTM2_MOUSE	20.36	1	1	0		80589	NUT family member 2 OS=Mus musculus OX=10090 GN=Nutm2 PE=2 SV=1
953	1448	Q9R0C8|VAV3_MOUSE	20.36	1	1	0		97968	Guanine nucleotide exchange factor VAV3 OS=Mus musculus OX=10090 GN=Vav3 PE=1 SV=2
977	2138	Q6GQT9|NOMO1_MOUSE	20.36	0	1	0		133420	Nodal modulator 1 OS=Mus musculus OX=10090 GN=Nomo1 PE=1 SV=1
1800	8766	G5E870|TRIPC_MOUSE	20.31	2	1	1	Oxidation (M)	224126	E3 ubiquitin-protein ligase TRIP12 OS=Mus musculus OX=10090 GN=Trip12 PE=1 SV=1
636	1862	Q80W93|HYDIN_MOUSE	20.24	0	1	1	Oxidation (M)	581532	Hydrocephalus-inducing protein OS=Mus musculus OX=10090 GN=Hydin PE=1 SV=2
746	36306	Q80UP3|DGKZ_MOUSE	20.2	1	1	1	Carbamidomethylation	104031	Diacylglycerol kinase zeta OS=Mus musculus OX=10090 GN=Dgkz PE=1 SV=2
1825	36566	P31230|AIMP1_MOUSE	20.19	3	1	1	Deamidation (NQ)	33997	Aminoacyl tRNA synthase complex-interacting multifunctional protein 1 OS=Mus musculus OX=10090 GN=Aimp1 PE=1 SV=2
548	327	P11531|DMD_MOUSE	20.15	0	1	1	Deamidation (NQ)	425833	Dystrophin OS=Mus musculus OX=10090 GN=Dmd PE=1 SV=3

## Sheet: Sheet 4 Control EVs curated
	Protein Group	Protein ID	Accession	-10lgP	Coverage (%)			Description
1	1	3	Q61838|PZP_MOUSE	525.05	76	Q61838	PZP_MOUSE	Pregnancy zone protein OS=Mus musculus OX=10090 GN=Pzp PE=1 SV=3
2	3	2	P01027|CO3_MOUSE	497.44	79	P01027	CO3_MOUSE	Complement C3 OS=Mus musculus OX=10090 GN=C3 PE=1 SV=3
3	2	1	P07724|ALBU_MOUSE	487.07	93	P07724	ALBU_MOUSE	Serum albumin OS=Mus musculus OX=10090 GN=Alb PE=1 SV=3
4	6	9	P11276|FINC_MOUSE	484.41	56	P11276	FINC_MOUSE	Fibronectin OS=Mus musculus OX=10090 GN=Fn1 PE=1 SV=4
5	4	4	Q921I1|TRFE_MOUSE	444.34	82	Q921I1	TRFE_MOUSE	Serotransferrin OS=Mus musculus OX=10090 GN=Tf PE=1 SV=1
6	7	8	P28665|MUG1_MOUSE	441.54	62	P28665	MUG1_MOUSE	Murinoglobulin-1 OS=Mus musculus OX=10090 GN=Mug1 PE=1 SV=3
7	8	6	P06909|CFAH_MOUSE	435.17	71	P06909	CFAH_MOUSE	Complement factor H OS=Mus musculus OX=10090 GN=Cfh PE=1 SV=2
8	12	11	P01029|CO4B_MOUSE	396.14	43	P01029	CO4B_MOUSE	Complement C4-B OS=Mus musculus OX=10090 GN=C4b PE=1 SV=3
9	9	5	P20918|PLMN_MOUSE	379.57	72	P20918	PLMN_MOUSE	Plasminogen OS=Mus musculus OX=10090 GN=Plg PE=1 SV=3
10	10	12	P28666|MUG2_MOUSE	346.52	29	P28666	MUG2_MOUSE	Murinoglobulin-2 OS=Mus musculus OX=10090 GN=Mug2 PE=1 SV=2
11	13	13	Q61147|CERU_MOUSE	335.06	45	Q61147	CERU_MOUSE	Ceruloplasmin OS=Mus musculus OX=10090 GN=Cp PE=1 SV=2
12	17	10	P35441|TSP1_MOUSE	328.22	38	P35441	TSP1_MOUSE	Thrombospondin-1 OS=Mus musculus OX=10090 GN=Thbs1 PE=1 SV=1
13	16	27	P22599|A1AT2_MOUSE	321.18	62	P22599	A1AT2_MOUSE	Alpha-1-antitrypsin 1-2 OS=Mus musculus OX=10090 GN=Serpina1b PE=1 SV=2
14	15	24	Q00897|A1AT4_MOUSE	318.88	61	Q00897	A1AT4_MOUSE	Alpha-1-antitrypsin 1-4 OS=Mus musculus OX=10090 GN=Serpina1d PE=1 SV=1
15	28	19	Q91X72|HEMO_MOUSE	315.37	57	Q91X72	HEMO_MOUSE	Hemopexin OS=Mus musculus OX=10090 GN=Hpx PE=1 SV=2
16	30	14	P06684|CO5_MOUSE	312.73	35	P06684	CO5_MOUSE	Complement C5 OS=Mus musculus OX=10090 GN=C5 PE=1 SV=2
17	19	31	Q00896|A1AT3_MOUSE	311.85	53	Q00896	A1AT3_MOUSE	Alpha-1-antitrypsin 1-3 OS=Mus musculus OX=10090 GN=Serpina1c PE=1 SV=2
18	18	30	P07758|A1AT1_MOUSE	311.55	60	P07758	A1AT1_MOUSE	Alpha-1-antitrypsin 1-1 OS=Mus musculus OX=10090 GN=Serpina1a PE=1 SV=4
19	20	65	P07759|SPA3K_MOUSE	311.04	39	P07759	SPA3K_MOUSE	Serine protease inhibitor A3K OS=Mus musculus OX=10090 GN=Serpina3k PE=1 SV=2
20	34	17	P21614|VTDB_MOUSE	306.71	66	P21614	VTDB_MOUSE	Vitamin D-binding protein OS=Mus musculus OX=10090 GN=Gc PE=1 SV=2
21	24	15	P13020|GELS_MOUSE	301.42	55	P13020	GELS_MOUSE	Gelsolin OS=Mus musculus OX=10090 GN=Gsn PE=1 SV=3
22	51	23	Q8CG14|CS1A_MOUSE	294.15	41	Q8CG14	CS1A_MOUSE	Complement C1s-A subcomponent OS=Mus musculus OX=10090 GN=C1sa PE=2 SV=2
23	40	16	P23953|EST1C_MOUSE	292.4	52	P23953	EST1C_MOUSE	Carboxylesterase 1C OS=Mus musculus OX=10090 GN=Ces1c PE=1 SV=4
24	37	39	Q00898|A1AT5_MOUSE	291.57	49	Q00898	A1AT5_MOUSE	Alpha-1-antitrypsin 1-5 OS=Mus musculus OX=10090 GN=Serpina1e PE=1 SV=1
25	46	55	P41317|MBL2_MOUSE	288.4	79	P41317	MBL2_MOUSE	Mannose-binding protein C OS=Mus musculus OX=10090 GN=Mbl2 PE=1 SV=2
26	39	18	A6X935|ITIH4_MOUSE	284.12	37	A6X935	ITIH4_MOUSE	Inter alpha-trypsin inhibitor heavy chain 4 OS=Mus musculus OX=10090 GN=Itih4 PE=1 SV=2
27	25	80	P02088|HBB1_MOUSE	280.61	87	P02088	HBB1_MOUSE	Hemoglobin subunit beta-1 OS=Mus musculus OX=10090 GN=Hbb-b1 PE=1 SV=2
28	23	29	Q00623|APOA1_MOUSE	279.66	69	Q00623	APOA1_MOUSE	Apolipoprotein A-I OS=Mus musculus OX=10090 GN=Apoa1 PE=1 SV=2
29	36	42	P29699|FETUA_MOUSE	271.74	59	P29699	FETUA_MOUSE	Alpha-2-HS-glycoprotein OS=Mus musculus OX=10090 GN=Ahsg PE=1 SV=1
30	48	22	Q8CG16|C1RA_MOUSE	271.68	50	Q8CG16	C1RA_MOUSE	Complement C1r-A subcomponent OS=Mus musculus OX=10090 GN=C1ra PE=1 SV=1
31	67	32	P63260|ACTG_MOUSE	266.94	43	P63260	ACTG_MOUSE	Actin cytoplasmic 2 OS=Mus musculus OX=10090 GN=Actg1 PE=1 SV=1
32	55	25	Q61702|ITIH1_MOUSE	264.19	29	Q61702	ITIH1_MOUSE	Inter-alpha-trypsin inhibitor heavy chain H1 OS=Mus musculus OX=10090 GN=Itih1 PE=1 SV=2
33	35	20	Q19LI2|A1BG_MOUSE	263.57	54	Q19LI2	A1BG_MOUSE	Alpha-1B-glycoprotein OS=Mus musculus OX=10090 GN=A1bg PE=1 SV=1
34	47	37	Q61703|ITIH2_MOUSE	262.27	22	Q61703	ITIH2_MOUSE	Inter-alpha-trypsin inhibitor heavy chain H2 OS=Mus musculus OX=10090 GN=Itih2 PE=1 SV=1
35	42	26	P32261|ANT3_MOUSE	261.78	51	P32261	ANT3_MOUSE	Antithrombin-III OS=Mus musculus OX=10090 GN=Serpinc1 PE=1 SV=1
36	21	21	Q6GQT1|A2MG_MOUSE	253.48	20	Q6GQT1	A2MG_MOUSE	Alpha-2-macroglobulin-P OS=Mus musculus OX=10090 GN=A2m PE=2 SV=2
37	44	45	P11680|PROP_MOUSE	246.08	38	P11680	PROP_MOUSE	Properdin OS=Mus musculus OX=10090 GN=Cfp PE=2 SV=2
38	53	28	Q8CFG9|C1RB_MOUSE	245.67	46	Q8CFG9	C1RB_MOUSE	Complement C1r-B subcomponent OS=Mus musculus OX=10090 GN=C1rb PE=2 SV=1
39	94	69	Q8CFG8|CS1B_MOUSE	245.45	21	Q8CFG8	CS1B_MOUSE	Complement C1s-B subcomponent OS=Mus musculus OX=10090 GN=C1sb PE=2 SV=1
40	41	34	Q9QWK4|CD5L_MOUSE	245.09	43	Q9QWK4	CD5L_MOUSE	CD5 antigen-like OS=Mus musculus OX=10090 GN=Cd5l PE=1 SV=3
41	66	43	O08677|KNG1_MOUSE	240.6	27	O08677	KNG1_MOUSE	Kininogen-1 OS=Mus musculus OX=10090 GN=Kng1 PE=1 SV=1
42	72	48	P08607|C4BPA_MOUSE	234.97	32	P08607	C4BPA_MOUSE	C4b-binding protein OS=Mus musculus OX=10090 GN=C4bpa PE=1 SV=3
43	27	89	P01942|HBA_MOUSE	233.74	80	P01942	HBA_MOUSE	Hemoglobin subunit alpha OS=Mus musculus OX=10090 GN=Hba PE=1 SV=2
44	45	68	Q03734|SPA3M_MOUSE	232.39	40	Q03734	SPA3M_MOUSE	Serine protease inhibitor A3M OS=Mus musculus OX=10090 GN=Serpina3m PE=1 SV=2
45	93	58	P62737|ACTA_MOUSE	222.59	30	P62737	ACTA_MOUSE	Actin aortic smooth muscle OS=Mus musculus OX=10090 GN=Acta2 PE=1 SV=1
46	98	60	P68134|ACTS_MOUSE	222.59	30	P68134	ACTS_MOUSE	Actin alpha skeletal muscle OS=Mus musculus OX=10090 GN=Acta1 PE=1 SV=1
47	103	57	P29788|VTNC_MOUSE	215.54	25	P29788	VTNC_MOUSE	Vitronectin OS=Mus musculus OX=10090 GN=Vtn PE=1 SV=2
48	50	104	Q02105|C1QC_MOUSE	213.59	36	Q02105	C1QC_MOUSE	Complement C1q subcomponent subunit C OS=Mus musculus OX=10090 GN=C1qc PE=1 SV=2
49	73	47	P26262|KLKB1_MOUSE	211.4	22	P26262	KLKB1_MOUSE	Plasma kallikrein OS=Mus musculus OX=10090 GN=Klkb1 PE=1 SV=2
50	92	49	P08226|APOE_MOUSE	204.62	40	P08226	APOE_MOUSE	Apolipoprotein E OS=Mus musculus OX=10090 GN=Apoe PE=1 SV=2
51	129	52	Q8K182|CO8A_MOUSE	204.35	28	Q8K182	CO8A_MOUSE	Complement component C8 alpha chain OS=Mus musculus OX=10090 GN=C8a PE=1 SV=1
52	62	138	P02089|HBB2_MOUSE	202.15	53	P02089	HBB2_MOUSE	Hemoglobin subunit beta-2 OS=Mus musculus OX=10090 GN=Hbb-b2 PE=1 SV=2
53	101	44	P06728|APOA4_MOUSE	198.94	50	P06728	APOA4_MOUSE	Apolipoprotein A-IV OS=Mus musculus OX=10090 GN=Apoa4 PE=1 SV=3
54	63	40	P98064|MASP1_MOUSE	198.72	30	P98064	MASP1_MOUSE	Mannan-binding lectin serine protease 1 OS=Mus musculus OX=10090 GN=Masp1 PE=1 SV=2
55	74	95	Q60994|ADIPO_MOUSE	197.67	38	Q60994	ADIPO_MOUSE	Adiponectin OS=Mus musculus OX=10090 GN=Adipoq PE=1 SV=2
56	99	81	P46412|GPX3_MOUSE	196.74	42	P46412	GPX3_MOUSE	Glutathione peroxidase 3 OS=Mus musculus OX=10090 GN=Gpx3 PE=1 SV=2
57	95	62	Q9DBD0|ICA_MOUSE	196.24	22	Q9DBD0	ICA_MOUSE	Inhibitor of carbonic anhydrase OS=Mus musculus OX=10090 GN=Ica PE=1 SV=1
58	97	54	Q01339|APOH_MOUSE	195.17	37	Q01339	APOH_MOUSE	Beta-2-glycoprotein 1 OS=Mus musculus OX=10090 GN=Apoh PE=1 SV=1
59	84	96	P98086|C1QA_MOUSE	192.96	32	P98086	C1QA_MOUSE	Complement C1q subcomponent subunit A OS=Mus musculus OX=10090 GN=C1qa PE=1 SV=2
60	133	70	Q8K0E8|FIBB_MOUSE	191.25	28	Q8K0E8	FIBB_MOUSE	Fibrinogen beta chain OS=Mus musculus OX=10090 GN=Fgb PE=1 SV=1
61	102	71	Q06890|CLUS_MOUSE	188.9	33	Q06890	CLUS_MOUSE	Clusterin OS=Mus musculus OX=10090 GN=Clu PE=1 SV=1
62	147	50	Q9DBB9|CPN2_MOUSE	187.85	27	Q9DBB9	CPN2_MOUSE	Carboxypeptidase N subunit 2 OS=Mus musculus OX=10090 GN=Cpn2 PE=1 SV=2
63	151	64	Q91WP0|MASP2_MOUSE	181.24	15	Q91WP0	MASP2_MOUSE	Mannan-binding lectin serine protease 2 OS=Mus musculus OX=10090 GN=Masp2 PE=1 SV=1
64	221	90	Q8VCG4|CO8G_MOUSE	177.6	46	Q8VCG4	CO8G_MOUSE	Complement component C8 gamma chain OS=Mus musculus OX=10090 GN=C8g PE=1 SV=1
65	232	87	Q9JJN5|CBPN_MOUSE	175.49	24	Q9JJN5	CBPN_MOUSE	Carboxypeptidase N catalytic chain OS=Mus musculus OX=10090 GN=Cpn1 PE=1 SV=1
66	265	139	P07309|TTHY_MOUSE	172.74	47	P07309	TTHY_MOUSE	Transthyretin OS=Mus musculus OX=10090 GN=Ttr PE=1 SV=1
67	231	66	O70362|PHLD_MOUSE	172.38	13	O70362	PHLD_MOUSE	Phosphatidylinositol-glycan-specific phospholipase D OS=Mus musculus OX=10090 GN=Gpld1 PE=1 SV=1
68	90	105	P14106|C1QB_MOUSE	172.11	25	P14106	C1QB_MOUSE	Complement C1q subcomponent subunit B OS=Mus musculus OX=10090 GN=C1qb PE=1 SV=2
69	155	51	Q61129|CFAI_MOUSE	168.96	21	Q61129	CFAI_MOUSE	Complement factor I OS=Mus musculus OX=10090 GN=Cfi PE=1 SV=3
70	278	129	Q07456|AMBP_MOUSE	166.89	20	Q07456	AMBP_MOUSE	Protein AMBP OS=Mus musculus OX=10090 GN=Ambp PE=1 SV=2
71	116	77	P97290|IC1_MOUSE	166.69	20	P97290	IC1_MOUSE	Plasma protease C1 inhibitor OS=Mus musculus OX=10090 GN=Serping1 PE=1 SV=3
72	153	117	Q9Z126|PLF4_MOUSE	166.51	52	Q9Z126	PLF4_MOUSE	Platelet factor 4 OS=Mus musculus OX=10090 GN=Pf4 PE=1 SV=1
73	105	74	E9Q414|APOB_MOUSE	163.97	5	E9Q414	APOB_MOUSE	Apolipoprotein B-100 OS=Mus musculus OX=10090 GN=Apob PE=1 SV=1
74	181	75	Q9ESB3|HRG_MOUSE	161.99	16	Q9ESB3	HRG_MOUSE	Histidine-rich glycoprotein OS=Mus musculus OX=10090 GN=Hrg PE=1 SV=2
75	407	127	Q8K1I3|SPP24_MOUSE	161.32	29	Q8K1I3	SPP24_MOUSE	Secreted phosphoprotein 24 OS=Mus musculus OX=10090 GN=Spp2 PE=1 SV=2
76	233	130	P00920|CAH2_MOUSE	160.32	41	P00920	CAH2_MOUSE	Carbonic anhydrase 2 OS=Mus musculus OX=10090 GN=Ca2 PE=1 SV=4
77	214	91	P39039|MBL1_MOUSE	158.7	47	P39039	MBL1_MOUSE	Mannose-binding protein A OS=Mus musculus OX=10090 GN=Mbl1 PE=1 SV=1
78	366	98	Q8BH35|CO8B_MOUSE	157.76	16	Q8BH35	CO8B_MOUSE	Complement component C8 beta chain OS=Mus musculus OX=10090 GN=C8b PE=1 SV=1
79	222	168	Q8BFZ3|ACTBL_MOUSE	155.3	12	Q8BFZ3	ACTBL_MOUSE	Beta-actin-like protein 2 OS=Mus musculus OX=10090 GN=Actbl2 PE=1 SV=1
80	148	83	E9Q557|DESP_MOUSE	153.66	5	E9Q557	DESP_MOUSE	Desmoplakin OS=Mus musculus OX=10090 GN=Dsp PE=1 SV=1
81	312	111	P14847|CRP_MOUSE	146.84	35	P14847	CRP_MOUSE	C-reactive protein OS=Mus musculus OX=10090 GN=Crp PE=1 SV=2
82	408	150	P52430|PON1_MOUSE	143.28	15	P52430	PON1_MOUSE	Serum paraoxonase/arylesterase 1 OS=Mus musculus OX=10090 GN=Pon1 PE=1 SV=2
83	117	319	Q91WP6|SPA3N_MOUSE	142.9	12	Q91WP6	SPA3N_MOUSE	Serine protease inhibitor A3N OS=Mus musculus OX=10090 GN=Serpina3n PE=1 SV=1
84	301	94	Q07968|F13B_MOUSE	141.15	17	Q07968	F13B_MOUSE	Coagulation factor XIII B chain OS=Mus musculus OX=10090 GN=F13b PE=1 SV=2
85	325	137	Q9QXC1|FETUB_MOUSE	140.42	20	Q9QXC1	FETUB_MOUSE	Fetuin-B OS=Mus musculus OX=10090 GN=Fetub PE=1 SV=1
86	128	303	P29621|SPA3C_MOUSE	137.5	9	P29621	SPA3C_MOUSE	Serine protease inhibitor A3C OS=Mus musculus OX=10090 GN=Serpina3c PE=2 SV=1
87	258	76	P04186|CFAB_MOUSE	136.91	11	P04186	CFAB_MOUSE	Complement factor B OS=Mus musculus OX=10090 GN=Cfb PE=1 SV=2
88	131	323	Q5I2A0|SPA3G_MOUSE	133.13	5	Q5I2A0	SPA3G_MOUSE	Serine protease inhibitor A3G OS=Mus musculus OX=10090 GN=Serpina3g PE=1 SV=2
89	186	131	E9PV24|FIBA_MOUSE	129.99	11	E9PV24	FIBA_MOUSE	Fibrinogen alpha chain OS=Mus musculus OX=10090 GN=Fga PE=1 SV=1
90	193	82	P19221|THRB_MOUSE	129.97	13	P19221	THRB_MOUSE	Prothrombin OS=Mus musculus OX=10090 GN=F2 PE=1 SV=1
91	182	78	Q01279|EGFR_MOUSE	129.95	8	Q01279	EGFR_MOUSE	Epidermal growth factor receptor OS=Mus musculus OX=10090 GN=Egfr PE=1 SV=1
92	368	132	Q8VCM7|FIBG_MOUSE	128.64	12	Q8VCM7	FIBG_MOUSE	Fibrinogen gamma chain OS=Mus musculus OX=10090 GN=Fgg PE=1 SV=1
93	205	84	O89020|AFAM_MOUSE	127.46	20	O89020	AFAM_MOUSE	Afamin OS=Mus musculus OX=10090 GN=Afm PE=1 SV=2
94	755	169	O70165|FCN1_MOUSE	123.6	14	O70165	FCN1_MOUSE	Ficolin-1 OS=Mus musculus OX=10090 GN=Fcn1 PE=1 SV=1
95	389	174	Q61171|PRDX2_MOUSE	121.07	19	Q61171	PRDX2_MOUSE	Peroxiredoxin-2 OS=Mus musculus OX=10090 GN=Prdx2 PE=1 SV=3
96	1093	210	Q64523|H2A2C_MOUSE	115.14	55	Q64523	H2A2C_MOUSE	Histone H2A type 2-C OS=Mus musculus OX=10090 GN=Hist2h2ac PE=1 SV=3
97	1093	211	Q6GSS7|H2A2A_MOUSE	115.14	55	Q6GSS7	H2A2A_MOUSE	Histone H2A type 2-A OS=Mus musculus OX=10090 GN=Hist2h2aa1 PE=1 SV=3
98	388	115	P42703|LIFR_MOUSE	115.06	6	P42703	LIFR_MOUSE	Leukemia inhibitory factor receptor OS=Mus musculus OX=10090 GN=Lifr PE=1 SV=1
99	454	101	Q02257|PLAK_MOUSE	112.79	10	Q02257	PLAK_MOUSE	Junction plakoglobin OS=Mus musculus OX=10090 GN=Jup PE=1 SV=3
100	348	298	P12246|SAMP_MOUSE	109.56	11	P12246	SAMP_MOUSE	Serum amyloid P-component OS=Mus musculus OX=10090 GN=Apcs PE=1 SV=2
101	344	148	Q8BPB5|FBLN3_MOUSE	107.91	12	Q8BPB5	FBLN3_MOUSE	EGF-containing fibulin-like extracellular matrix protein 1 OS=Mus musculus OX=10090 GN=Efemp1 PE=1 SV=1
102	1094	245	Q64522|H2A2B_MOUSE	107.86	49	Q64522	H2A2B_MOUSE	Histone H2A type 2-B OS=Mus musculus OX=10090 GN=Hist2h2ab PE=1 SV=3
103	1850	191	P0CG49|UBB_MOUSE	107.55	12	P0CG49	UBB_MOUSE	Polyubiquitin-B OS=Mus musculus OX=10090 GN=Ubb PE=2 SV=1
104	1092	212	P63101|1433Z_MOUSE	105.87	11	P63101	1433Z_MOUSE	14-3-3 protein zeta/delta OS=Mus musculus OX=10090 GN=Ywhaz PE=1 SV=1
105	367	110	Q62351|TFR1_MOUSE	102.85	10	Q62351	TFR1_MOUSE	Transferrin receptor protein 1 OS=Mus musculus OX=10090 GN=Tfrc PE=1 SV=1
106	1480	275	P16858|G3P_MOUSE	101.42	14	P16858	G3P_MOUSE	Glyceraldehyde-3-phosphate dehydrogenase OS=Mus musculus OX=10090 GN=Gapdh PE=1 SV=2

## Sheet: Sheet 5 RIS EVs curated
	Protein Group	Protein ID	Accession	-10lgP	Coverage (%)	#Peptides			Description
1	1	3	Q61838|PZP_MOUSE	515.24	76	340	Q61838	PZP_MOUSE	Pregnancy zone protein OS=Mus musculus OX=10090 GN=Pzp PE=1 SV=3
2	3	2	P01027|CO3_MOUSE	491.26	73	183	P01027	CO3_MOUSE	Complement C3 OS=Mus musculus OX=10090 GN=C3 PE=1 SV=3
3	2	1	P07724|ALBU_MOUSE	477.09	86	276	P07724	ALBU_MOUSE	Serum albumin OS=Mus musculus OX=10090 GN=Alb PE=1 SV=3
4	6	9	P11276|FINC_MOUSE	471.37	56	140	P11276	FINC_MOUSE	Fibronectin OS=Mus musculus OX=10090 GN=Fn1 PE=1 SV=4
5	7	8	P28665|MUG1_MOUSE	445.74	64	96	P28665	MUG1_MOUSE	Murinoglobulin-1 OS=Mus musculus OX=10090 GN=Mug1 PE=1 SV=3
6	4	4	Q921I1|TRFE_MOUSE	428.79	82	129	Q921I1	TRFE_MOUSE	Serotransferrin OS=Mus musculus OX=10090 GN=Tf PE=1 SV=1
7	8	6	P06909|CFAH_MOUSE	416.8	65	86	P06909	CFAH_MOUSE	Complement factor H OS=Mus musculus OX=10090 GN=Cfh PE=1 SV=2
8	9	5	P20918|PLMN_MOUSE	384.86	76	70	P20918	PLMN_MOUSE	Plasminogen OS=Mus musculus OX=10090 GN=Plg PE=1 SV=3
9	13	11	P01029|CO4B_MOUSE	377.02	38	62	P01029	CO4B_MOUSE	Complement C4-B OS=Mus musculus OX=10090 GN=C4b PE=1 SV=3
10	10	12	P28666|MUG2_MOUSE	348.46	26	47	P28666	MUG2_MOUSE	Murinoglobulin-2 OS=Mus musculus OX=10090 GN=Mug2 PE=1 SV=2
11	17	10	P35441|TSP1_MOUSE	328.41	39	46	P35441	TSP1_MOUSE	Thrombospondin-1 OS=Mus musculus OX=10090 GN=Thbs1 PE=1 SV=1
12	12	13	Q61147|CERU_MOUSE	328.33	45	53	Q61147	CERU_MOUSE	Ceruloplasmin OS=Mus musculus OX=10090 GN=Cp PE=1 SV=2
13	22	65	P07759|SPA3K_MOUSE	306.09	46	26	P07759	SPA3K_MOUSE	Serine protease inhibitor A3K OS=Mus musculus OX=10090 GN=Serpina3k PE=1 SV=2
14	16	27	P22599|A1AT2_MOUSE	304.33	62	28	P22599	A1AT2_MOUSE	Alpha-1-antitrypsin 1-2 OS=Mus musculus OX=10090 GN=Serpina1b PE=1 SV=2
15	35	17	P21614|VTDB_MOUSE	302.19	70	29	P21614	VTDB_MOUSE	Vitamin D-binding protein OS=Mus musculus OX=10090 GN=Gc PE=1 SV=2
16	14	24	Q00897|A1AT4_MOUSE	300.86	61	27	Q00897	A1AT4_MOUSE	Alpha-1-antitrypsin 1-4 OS=Mus musculus OX=10090 GN=Serpina1d PE=1 SV=1
17	19	30	P07758|A1AT1_MOUSE	297.19	54	25	P07758	A1AT1_MOUSE	Alpha-1-antitrypsin 1-1 OS=Mus musculus OX=10090 GN=Serpina1a PE=1 SV=4
18	38	14	P06684|CO5_MOUSE	297.18	31	46	P06684	CO5_MOUSE	Complement C5 OS=Mus musculus OX=10090 GN=C5 PE=1 SV=2
19	26	15	P13020|GELS_MOUSE	294.49	51	42	P13020	GELS_MOUSE	Gelsolin OS=Mus musculus OX=10090 GN=Gsn PE=1 SV=3
20	28	19	Q91X72|HEMO_MOUSE	294.03	56	29	Q91X72	HEMO_MOUSE	Hemopexin OS=Mus musculus OX=10090 GN=Hpx PE=1 SV=2
21	20	80	P02088|HBB1_MOUSE	291.43	87	27	P02088	HBB1_MOUSE	Hemoglobin subunit beta-1 OS=Mus musculus OX=10090 GN=Hbb-b1 PE=1 SV=2
22	24	29	Q00623|APOA1_MOUSE	285.1	70	26	Q00623	APOA1_MOUSE	Apolipoprotein A-I OS=Mus musculus OX=10090 GN=Apoa1 PE=1 SV=2
23	32	16	P23953|EST1C_MOUSE	277.06	50	22	P23953	EST1C_MOUSE	Carboxylesterase 1C OS=Mus musculus OX=10090 GN=Ces1c PE=1 SV=4
24	56	23	Q8CG14|CS1A_MOUSE	271.95	39	21	Q8CG14	CS1A_MOUSE	Complement C1s-A subcomponent OS=Mus musculus OX=10090 GN=C1sa PE=2 SV=2
25	47	55	P41317|MBL2_MOUSE	266.47	54	18	P41317	MBL2_MOUSE	Mannose-binding protein C OS=Mus musculus OX=10090 GN=Mbl2 PE=1 SV=2
26	31	18	A6X935|ITIH4_MOUSE	265.88	27	24	A6X935	ITIH4_MOUSE	Inter alpha-trypsin inhibitor heavy chain 4 OS=Mus musculus OX=10090 GN=Itih4 PE=1 SV=2
27	39	20	Q19LI2|A1BG_MOUSE	262.55	50	29	Q19LI2	A1BG_MOUSE	Alpha-1B-glycoprotein OS=Mus musculus OX=10090 GN=A1bg PE=1 SV=1
28	42	26	P32261|ANT3_MOUSE	258.62	52	23	P32261	ANT3_MOUSE	Antithrombin-III OS=Mus musculus OX=10090 GN=Serpinc1 PE=1 SV=1
29	36	39	Q00898|A1AT5_MOUSE	257.71	41	20	Q00898	A1AT5_MOUSE	Alpha-1-antitrypsin 1-5 OS=Mus musculus OX=10090 GN=Serpina1e PE=1 SV=1
30	66	22	Q8CG16|C1RA_MOUSE	256.86	35	20	Q8CG16	C1RA_MOUSE	Complement C1r-A subcomponent OS=Mus musculus OX=10090 GN=C1ra PE=1 SV=1
31	54	25	Q61702|ITIH1_MOUSE	255.43	26	19	Q61702	ITIH1_MOUSE	Inter-alpha-trypsin inhibitor heavy chain H1 OS=Mus musculus OX=10090 GN=Itih1 PE=1 SV=2
32	33	42	P29699|FETUA_MOUSE	251.68	57	19	P29699	FETUA_MOUSE	Alpha-2-HS-glycoprotein OS=Mus musculus OX=10090 GN=Ahsg PE=1 SV=1
33	72	33	P60710|ACTB_MOUSE	249.27	49	19	P60710	ACTB_MOUSE	Actin cytoplasmic 1 OS=Mus musculus OX=10090 GN=Actb PE=1 SV=1
34	21	21	Q6GQT1|A2MG_MOUSE	247.19	20	31	Q6GQT1	A2MG_MOUSE	Alpha-2-macroglobulin-P OS=Mus musculus OX=10090 GN=A2m PE=2 SV=2
35	18	89	P01942|HBA_MOUSE	246.31	75	17	P01942	HBA_MOUSE	Hemoglobin subunit alpha OS=Mus musculus OX=10090 GN=Hba PE=1 SV=2
36	48	37	Q61703|ITIH2_MOUSE	241.62	27	22	Q61703	ITIH2_MOUSE	Inter-alpha-trypsin inhibitor heavy chain H2 OS=Mus musculus OX=10090 GN=Itih2 PE=1 SV=1
37	50	45	P11680|PROP_MOUSE	240.94	47	20	P11680	PROP_MOUSE	Properdin OS=Mus musculus OX=10090 GN=Cfp PE=2 SV=2
38	44	34	Q9QWK4|CD5L_MOUSE	240.77	45	18	Q9QWK4	CD5L_MOUSE	CD5 antigen-like OS=Mus musculus OX=10090 GN=Cd5l PE=1 SV=3
39	82	28	Q8CFG9|C1RB_MOUSE	236.28	30	17	Q8CFG9	C1RB_MOUSE	Complement C1r-B subcomponent OS=Mus musculus OX=10090 GN=C1rb PE=2 SV=1
40	34	138	P02089|HBB2_MOUSE	229.68	71	21	P02089	HBB2_MOUSE	Hemoglobin subunit beta-2 OS=Mus musculus OX=10090 GN=Hbb-b2 PE=1 SV=2
41	59	43	O08677|KNG1_MOUSE	224.65	21	15	O08677	KNG1_MOUSE	Kininogen-1 OS=Mus musculus OX=10090 GN=Kng1 PE=1 SV=1
42	107	69	Q8CFG8|CS1B_MOUSE	222.38	22	13	Q8CFG8	CS1B_MOUSE	Complement C1s-B subcomponent OS=Mus musculus OX=10090 GN=C1sb PE=2 SV=1
43	46	68	Q03734|SPA3M_MOUSE	214.45	32	15	Q03734	SPA3M_MOUSE	Serine protease inhibitor A3M OS=Mus musculus OX=10090 GN=Serpina3m PE=1 SV=2
44	95	57	P29788|VTNC_MOUSE	211.64	25	14	P29788	VTNC_MOUSE	Vitronectin OS=Mus musculus OX=10090 GN=Vtn PE=1 SV=2
45	90	48	P08607|C4BPA_MOUSE	209.36	21	8	P08607	C4BPA_MOUSE	C4b-binding protein OS=Mus musculus OX=10090 GN=C4bpa PE=1 SV=3
46	76	62	Q9DBD0|ICA_MOUSE	204.64	27	19	Q9DBD0	ICA_MOUSE	Inhibitor of carbonic anhydrase OS=Mus musculus OX=10090 GN=Ica PE=1 SV=1
47	63	104	Q02105|C1QC_MOUSE	199.99	30	9	Q02105	C1QC_MOUSE	Complement C1q subcomponent subunit C OS=Mus musculus OX=10090 GN=C1qc PE=1 SV=2
48	62	95	Q60994|ADIPO_MOUSE	197.42	37	10	Q60994	ADIPO_MOUSE	Adiponectin OS=Mus musculus OX=10090 GN=Adipoq PE=1 SV=2
49	117	58	P62737|ACTA_MOUSE	197.36	27	13	P62737	ACTA_MOUSE	Actin aortic smooth muscle OS=Mus musculus OX=10090 GN=Acta2 PE=1 SV=1
50	128	59	P63268|ACTH_MOUSE	197.36	27	13	P63268	ACTH_MOUSE	Actin gamma-enteric smooth muscle OS=Mus musculus OX=10090 GN=Actg2 PE=1 SV=1
51	133	60	P68134|ACTS_MOUSE	197.36	27	13	P68134	ACTS_MOUSE	Actin alpha skeletal muscle OS=Mus musculus OX=10090 GN=Acta1 PE=1 SV=1
52	132	50	Q9DBB9|CPN2_MOUSE	189.43	27	11	Q9DBB9	CPN2_MOUSE	Carboxypeptidase N subunit 2 OS=Mus musculus OX=10090 GN=Cpn2 PE=1 SV=2
53	77	81	P46412|GPX3_MOUSE	187.27	42	10	P46412	GPX3_MOUSE	Glutathione peroxidase 3 OS=Mus musculus OX=10090 GN=Gpx3 PE=1 SV=2
54	60	47	P26262|KLKB1_MOUSE	185.54	31	21	P26262	KLKB1_MOUSE	Plasma kallikrein OS=Mus musculus OX=10090 GN=Klkb1 PE=1 SV=2
55	113	96	P98086|C1QA_MOUSE	180.23	29	8	P98086	C1QA_MOUSE	Complement C1q subcomponent subunit A OS=Mus musculus OX=10090 GN=C1qa PE=1 SV=2
56	71	40	P98064|MASP1_MOUSE	179.77	20	10	P98064	MASP1_MOUSE	Mannan-binding lectin serine protease 1 OS=Mus musculus OX=10090 GN=Masp1 PE=1 SV=2
57	122	87	Q9JJN5|CBPN_MOUSE	179.07	18	9	Q9JJN5	CBPN_MOUSE	Carboxypeptidase N catalytic chain OS=Mus musculus OX=10090 GN=Cpn1 PE=1 SV=1
58	85	44	P06728|APOA4_MOUSE	178.77	43	15	P06728	APOA4_MOUSE	Apolipoprotein A-IV OS=Mus musculus OX=10090 GN=Apoa4 PE=1 SV=3
59	182	139	P07309|TTHY_MOUSE	178.58	47	6	P07309	TTHY_MOUSE	Transthyretin OS=Mus musculus OX=10090 GN=Ttr PE=1 SV=1
60	98	70	Q8K0E8|FIBB_MOUSE	176.23	31	12	Q8K0E8	FIBB_MOUSE	Fibrinogen beta chain OS=Mus musculus OX=10090 GN=Fgb PE=1 SV=1
61	92	71	Q06890|CLUS_MOUSE	175.86	26	9	Q06890	CLUS_MOUSE	Clusterin OS=Mus musculus OX=10090 GN=Clu PE=1 SV=1
62	97	66	O70362|PHLD_MOUSE	175.29	16	11	O70362	PHLD_MOUSE	Phosphatidylinositol-glycan-specific phospholipase D OS=Mus musculus OX=10090 GN=Gpld1 PE=1 SV=1
63	89	49	P08226|APOE_MOUSE	173.4	35	12	P08226	APOE_MOUSE	Apolipoprotein E OS=Mus musculus OX=10090 GN=Apoe PE=1 SV=2
64	116	54	Q01339|APOH_MOUSE	173.05	29	8	Q01339	APOH_MOUSE	Beta-2-glycoprotein 1 OS=Mus musculus OX=10090 GN=Apoh PE=1 SV=1
65	79	105	P14106|C1QB_MOUSE	171.51	28	7	P14106	C1QB_MOUSE	Complement C1q subcomponent subunit B OS=Mus musculus OX=10090 GN=C1qb PE=1 SV=2
66	123	91	P39039|MBL1_MOUSE	170.52	31	8	P39039	MBL1_MOUSE	Mannose-binding protein A OS=Mus musculus OX=10090 GN=Mbl1 PE=1 SV=1
67	108	117	Q9Z126|PLF4_MOUSE	164.76	52	6	Q9Z126	PLF4_MOUSE	Platelet factor 4 OS=Mus musculus OX=10090 GN=Pf4 PE=1 SV=1
68	330	52	Q8K182|CO8A_MOUSE	162.97	11	5	Q8K182	CO8A_MOUSE	Complement component C8 alpha chain OS=Mus musculus OX=10090 GN=C8a PE=1 SV=1
69	225	64	Q91WP0|MASP2_MOUSE	161.67	15	9	Q91WP0	MASP2_MOUSE	Mannan-binding lectin serine protease 2 OS=Mus musculus OX=10090 GN=Masp2 PE=1 SV=1
70	521	127	Q8K1I3|SPP24_MOUSE	158.19	27	6	Q8K1I3	SPP24_MOUSE	Secreted phosphoprotein 24 OS=Mus musculus OX=10090 GN=Spp2 PE=1 SV=2
71	188	75	Q9ESB3|HRG_MOUSE	156.66	19	9	Q9ESB3	HRG_MOUSE	Histidine-rich glycoprotein OS=Mus musculus OX=10090 GN=Hrg PE=1 SV=2
72	481	137	Q9QXC1|FETUB_MOUSE	154.7	22	5	Q9QXC1	FETUB_MOUSE	Fetuin-B OS=Mus musculus OX=10090 GN=Fetub PE=1 SV=1
73	210	51	Q61129|CFAI_MOUSE	153.63	14	8	Q61129	CFAI_MOUSE	Complement factor I OS=Mus musculus OX=10090 GN=Cfi PE=1 SV=3
74	190	130	P00920|CAH2_MOUSE	148.72	28	4	P00920	CAH2_MOUSE	Carbonic anhydrase 2 OS=Mus musculus OX=10090 GN=Ca2 PE=1 SV=4
75	482	90	Q8VCG4|CO8G_MOUSE	148	35	5	Q8VCG4	CO8G_MOUSE	Complement component C8 gamma chain OS=Mus musculus OX=10090 GN=C8g PE=1 SV=1
76	261	298	P12246|SAMP_MOUSE	147.55	17	3	P12246	SAMP_MOUSE	Serum amyloid P-component OS=Mus musculus OX=10090 GN=Apcs PE=1 SV=2
77	180	76	P04186|CFAB_MOUSE	139.12	16	11	P04186	CFAB_MOUSE	Complement factor B OS=Mus musculus OX=10090 GN=Cfb PE=1 SV=2
78	93	319	Q91WP6|SPA3N_MOUSE	138.88	8	5	Q91WP6	SPA3N_MOUSE	Serine protease inhibitor A3N OS=Mus musculus OX=10090 GN=Serpina3n PE=1 SV=1
79	106	303	P29621|SPA3C_MOUSE	138.19	8	5	P29621	SPA3C_MOUSE	Serine protease inhibitor A3C OS=Mus musculus OX=10090 GN=Serpina3c PE=2 SV=1
80	329	150	P52430|PON1_MOUSE	137.55	16	5	P52430	PON1_MOUSE	Serum paraoxonase/arylesterase 1 OS=Mus musculus OX=10090 GN=Pon1 PE=1 SV=2
81	206	78	Q01279|EGFR_MOUSE	134.97	7	7	Q01279	EGFR_MOUSE	Epidermal growth factor receptor OS=Mus musculus OX=10090 GN=Egfr PE=1 SV=1
82	271	111	P14847|CRP_MOUSE	134.02	28	4	P14847	CRP_MOUSE	C-reactive protein OS=Mus musculus OX=10090 GN=Crp PE=1 SV=2
83	226	132	Q8VCM7|FIBG_MOUSE	133.04	17	6	Q8VCM7	FIBG_MOUSE	Fibrinogen gamma chain OS=Mus musculus OX=10090 GN=Fgg PE=1 SV=1
84	302	168	Q8BFZ3|ACTBL_MOUSE	132.32	13	5	Q8BFZ3	ACTBL_MOUSE	Beta-actin-like protein 2 OS=Mus musculus OX=10090 GN=Actbl2 PE=1 SV=1
85	163	82	P19221|THRB_MOUSE	131.92	14	9	P19221	THRB_MOUSE	Prothrombin OS=Mus musculus OX=10090 GN=F2 PE=1 SV=1
86	150	77	P97290|IC1_MOUSE	131.66	10	5	P97290	IC1_MOUSE	Plasma protease C1 inhibitor OS=Mus musculus OX=10090 GN=Serping1 PE=1 SV=3
87	110	323	Q5I2A0|SPA3G_MOUSE	128.26	3	3	Q5I2A0	SPA3G_MOUSE	Serine protease inhibitor A3G OS=Mus musculus OX=10090 GN=Serpina3g PE=1 SV=2
88	183	131	E9PV24|FIBA_MOUSE	124.96	10	6	E9PV24	FIBA_MOUSE	Fibrinogen alpha chain OS=Mus musculus OX=10090 GN=Fga PE=1 SV=1
89	269	110	Q62351|TFR1_MOUSE	123.75	17	9	Q62351	TFR1_MOUSE	Transferrin receptor protein 1 OS=Mus musculus OX=10090 GN=Tfrc PE=1 SV=1
90	522	174	Q61171|PRDX2_MOUSE	122.51	19	3	Q61171	PRDX2_MOUSE	Peroxiredoxin-2 OS=Mus musculus OX=10090 GN=Prdx2 PE=1 SV=3
91	247	84	O89020|AFAM_MOUSE	122.13	26	10	O89020	AFAM_MOUSE	Afamin OS=Mus musculus OX=10090 GN=Afm PE=1 SV=2
92	379	129	Q07456|AMBP_MOUSE	120.15	13	3	Q07456	AMBP_MOUSE	Protein AMBP OS=Mus musculus OX=10090 GN=Ambp PE=1 SV=2
93	181	74	E9Q414|APOB_MOUSE	119.84	3	11	E9Q414	APOB_MOUSE	Apolipoprotein B-100 OS=Mus musculus OX=10090 GN=Apob PE=1 SV=1
94	168	1320	O88783|FA5_MOUSE	119.58	2	4	O88783	FA5_MOUSE	Coagulation factor V OS=Mus musculus OX=10090 GN=F5 PE=1 SV=1
95	301	261	O88947|FA10_MOUSE	115.32	5	3	O88947	FA10_MOUSE	Coagulation factor X OS=Mus musculus OX=10090 GN=F10 PE=1 SV=1
96	940	98	Q8BH35|CO8B_MOUSE	114.54	6	3	Q8BH35	CO8B_MOUSE	Complement component C8 beta chain OS=Mus musculus OX=10090 GN=C8b PE=1 SV=1
97	284	353	Q9QUM9|PSA6_MOUSE	114.48	29	5	Q9QUM9	PSA6_MOUSE	Proteasome subunit alpha type-6 OS=Mus musculus OX=10090 GN=Psma6 PE=1 SV=1
98	762	293	P04919|B3AT_MOUSE	110.19	11	6	P04919	B3AT_MOUSE	Band 3 anion transport protein OS=Mus musculus OX=10090 GN=Slc4a1 PE=1 SV=1
99	764	18483	P33622|APOC3_MOUSE	101.28	64	3	P33622	APOC3_MOUSE	Apolipoprotein C-III OS=Mus musculus OX=10090 GN=Apoc3 PE=1 SV=2
100	582	274	Q00724|RET4_MOUSE	100.29	19	3	Q00724	RET4_MOUSE	Retinol-binding protein 4 OS=Mus musculus OX=10090 GN=Rbp4 PE=1 SV=2

## Sheet: Sheet 6 Q3 EVs curated
	Protein Group	Protein ID	Accession	-10lgP	Coverage (%)	#Peptides			Description
1	1	3	Q61838|PZP_MOUSE	521.8	74	299	Q61838	PZP_MOUSE	Pregnancy zone protein OS=Mus musculus OX=10090 GN=Pzp PE=1 SV=3
2	3	2	P01027|CO3_MOUSE	498.83	77	194	P01027	CO3_MOUSE	Complement C3 OS=Mus musculus OX=10090 GN=C3 PE=1 SV=3
3	6	9	P11276|FINC_MOUSE	494.64	53	141	P11276	FINC_MOUSE	Fibronectin OS=Mus musculus OX=10090 GN=Fn1 PE=1 SV=4
4	2	1	P07724|ALBU_MOUSE	480.83	91	243	P07724	ALBU_MOUSE	Serum albumin OS=Mus musculus OX=10090 GN=Alb PE=1 SV=3
5	7	8	P28665|MUG1_MOUSE	437.91	59	89	P28665	MUG1_MOUSE	Murinoglobulin-1 OS=Mus musculus OX=10090 GN=Mug1 PE=1 SV=3
6	4	4	Q921I1|TRFE_MOUSE	430.13	73	107	Q921I1	TRFE_MOUSE	Serotransferrin OS=Mus musculus OX=10090 GN=Tf PE=1 SV=1
7	8	6	P06909|CFAH_MOUSE	422.3	63	73	P06909	CFAH_MOUSE	Complement factor H OS=Mus musculus OX=10090 GN=Cfh PE=1 SV=2
8	9	5	P20918|PLMN_MOUSE	381.89	72	58	P20918	PLMN_MOUSE	Plasminogen OS=Mus musculus OX=10090 GN=Plg PE=1 SV=3
9	14	11	P01029|CO4B_MOUSE	356.58	32	51	P01029	CO4B_MOUSE	Complement C4-B OS=Mus musculus OX=10090 GN=C4b PE=1 SV=3
10	12	12	P28666|MUG2_MOUSE	338.73	31	50	P28666	MUG2_MOUSE	Murinoglobulin-2 OS=Mus musculus OX=10090 GN=Mug2 PE=1 SV=2
11	15	10	P35441|TSP1_MOUSE	338.38	47	50	P35441	TSP1_MOUSE	Thrombospondin-1 OS=Mus musculus OX=10090 GN=Thbs1 PE=1 SV=1
12	13	13	Q61147|CERU_MOUSE	326.31	37	37	Q61147	CERU_MOUSE	Ceruloplasmin OS=Mus musculus OX=10090 GN=Cp PE=1 SV=2
13	16	24	Q00897|A1AT4_MOUSE	312.95	60	25	Q00897	A1AT4_MOUSE	Alpha-1-antitrypsin 1-4 OS=Mus musculus OX=10090 GN=Serpina1d PE=1 SV=1
14	35	14	P06684|CO5_MOUSE	304.03	26	42	P06684	CO5_MOUSE	Complement C5 OS=Mus musculus OX=10090 GN=C5 PE=1 SV=2
15	33	17	P21614|VTDB_MOUSE	300.46	68	29	P21614	VTDB_MOUSE	Vitamin D-binding protein OS=Mus musculus OX=10090 GN=Gc PE=1 SV=2
16	17	27	P22599|A1AT2_MOUSE	294.9	53	24	P22599	A1AT2_MOUSE	Alpha-1-antitrypsin 1-2 OS=Mus musculus OX=10090 GN=Serpina1b PE=1 SV=2
17	25	65	P07759|SPA3K_MOUSE	290.04	43	18	P07759	SPA3K_MOUSE	Serine protease inhibitor A3K OS=Mus musculus OX=10090 GN=Serpina3k PE=1 SV=2
18	30	19	Q91X72|HEMO_MOUSE	289.32	58	26	Q91X72	HEMO_MOUSE	Hemopexin OS=Mus musculus OX=10090 GN=Hpx PE=1 SV=2
19	19	30	P07758|A1AT1_MOUSE	288.35	48	21	P07758	A1AT1_MOUSE	Alpha-1-antitrypsin 1-1 OS=Mus musculus OX=10090 GN=Serpina1a PE=1 SV=4
20	45	55	P41317|MBL2_MOUSE	287.45	69	19	P41317	MBL2_MOUSE	Mannose-binding protein C OS=Mus musculus OX=10090 GN=Mbl2 PE=1 SV=2
21	18	31	Q00896|A1AT3_MOUSE	287.18	47	20	Q00896	A1AT3_MOUSE	Alpha-1-antitrypsin 1-3 OS=Mus musculus OX=10090 GN=Serpina1c PE=1 SV=2
22	23	15	P13020|GELS_MOUSE	285.58	45	37	P13020	GELS_MOUSE	Gelsolin OS=Mus musculus OX=10090 GN=Gsn PE=1 SV=3
23	21	29	Q00623|APOA1_MOUSE	282.97	80	29	Q00623	APOA1_MOUSE	Apolipoprotein A-I OS=Mus musculus OX=10090 GN=Apoa1 PE=1 SV=2
24	34	16	P23953|EST1C_MOUSE	279.77	51	22	P23953	EST1C_MOUSE	Carboxylesterase 1C OS=Mus musculus OX=10090 GN=Ces1c PE=1 SV=4
25	52	23	Q8CG14|CS1A_MOUSE	269.99	37	19	Q8CG14	CS1A_MOUSE	Complement C1s-A subcomponent OS=Mus musculus OX=10090 GN=C1sa PE=2 SV=2
26	27	80	P02088|HBB1_MOUSE	267.04	82	20	P02088	HBB1_MOUSE	Hemoglobin subunit beta-1 OS=Mus musculus OX=10090 GN=Hbb-b1 PE=1 SV=2
27	53	22	Q8CG16|C1RA_MOUSE	256.72	40	21	Q8CG16	C1RA_MOUSE	Complement C1r-A subcomponent OS=Mus musculus OX=10090 GN=C1ra PE=1 SV=1
28	39	42	P29699|FETUA_MOUSE	252.75	57	19	P29699	FETUA_MOUSE	Alpha-2-HS-glycoprotein OS=Mus musculus OX=10090 GN=Ahsg PE=1 SV=1
29	51	26	P32261|ANT3_MOUSE	247.92	47	21	P32261	ANT3_MOUSE	Antithrombin-III OS=Mus musculus OX=10090 GN=Serpinc1 PE=1 SV=1
30	32	34	Q9QWK4|CD5L_MOUSE	247.69	45	20	Q9QWK4	CD5L_MOUSE	CD5 antigen-like OS=Mus musculus OX=10090 GN=Cd5l PE=1 SV=3
31	43	39	Q00898|A1AT5_MOUSE	244.16	44	18	Q00898	A1AT5_MOUSE	Alpha-1-antitrypsin 1-5 OS=Mus musculus OX=10090 GN=Serpina1e PE=1 SV=1
32	42	18	A6X935|ITIH4_MOUSE	240.25	28	21	A6X935	ITIH4_MOUSE	Inter alpha-trypsin inhibitor heavy chain 4 OS=Mus musculus OX=10090 GN=Itih4 PE=1 SV=2
33	71	70	Q8K0E8|FIBB_MOUSE	238.23	44	20	Q8K0E8	FIBB_MOUSE	Fibrinogen beta chain OS=Mus musculus OX=10090 GN=Fgb PE=1 SV=1
34	38	20	Q19LI2|A1BG_MOUSE	236.54	47	23	Q19LI2	A1BG_MOUSE	Alpha-1B-glycoprotein OS=Mus musculus OX=10090 GN=A1bg PE=1 SV=1
35	68	28	Q8CFG9|C1RB_MOUSE	235.02	33	17	Q8CFG9	C1RB_MOUSE	Complement C1r-B subcomponent OS=Mus musculus OX=10090 GN=C1rb PE=2 SV=1
36	36	89	P01942|HBA_MOUSE	228	73	12	P01942	HBA_MOUSE	Hemoglobin subunit alpha OS=Mus musculus OX=10090 GN=Hba PE=1 SV=2
37	49	37	Q61703|ITIH2_MOUSE	227.68	26	18	Q61703	ITIH2_MOUSE	Inter-alpha-trypsin inhibitor heavy chain H2 OS=Mus musculus OX=10090 GN=Itih2 PE=1 SV=1
38	60	25	Q61702|ITIH1_MOUSE	227.21	20	16	Q61702	ITIH1_MOUSE	Inter-alpha-trypsin inhibitor heavy chain H1 OS=Mus musculus OX=10090 GN=Itih1 PE=1 SV=2
39	20	21	Q6GQT1|A2MG_MOUSE	226.58	15	21	Q6GQT1	A2MG_MOUSE	Alpha-2-macroglobulin-P OS=Mus musculus OX=10090 GN=A2m PE=2 SV=2
40	57	45	P11680|PROP_MOUSE	223.53	33	12	P11680	PROP_MOUSE	Properdin OS=Mus musculus OX=10090 GN=Cfp PE=2 SV=2
41	81	48	P08607|C4BPA_MOUSE	220.91	30	11	P08607	C4BPA_MOUSE	C4b-binding protein OS=Mus musculus OX=10090 GN=C4bpa PE=1 SV=3
42	48	138	P02089|HBB2_MOUSE	220.6	71	14	P02089	HBB2_MOUSE	Hemoglobin subunit beta-2 OS=Mus musculus OX=10090 GN=Hbb-b2 PE=1 SV=2
43	85	32	P63260|ACTG_MOUSE	219.99	42	15	P63260	ACTG_MOUSE	Actin cytoplasmic 2 OS=Mus musculus OX=10090 GN=Actg1 PE=1 SV=1
44	62	104	Q02105|C1QC_MOUSE	218.76	30	8	Q02105	C1QC_MOUSE	Complement C1q subcomponent subunit C OS=Mus musculus OX=10090 GN=C1qc PE=1 SV=2
45	93	69	Q8CFG8|CS1B_MOUSE	212.64	15	9	Q8CFG8	CS1B_MOUSE	Complement C1s-B subcomponent OS=Mus musculus OX=10090 GN=C1sb PE=2 SV=1
46	77	43	O08677|KNG1_MOUSE	209.64	18	10	O08677	KNG1_MOUSE	Kininogen-1 OS=Mus musculus OX=10090 GN=Kng1 PE=1 SV=1
47	58	68	Q03734|SPA3M_MOUSE	201.21	26	11	Q03734	SPA3M_MOUSE	Serine protease inhibitor A3M OS=Mus musculus OX=10090 GN=Serpina3m PE=1 SV=2
48	103	81	P46412|GPX3_MOUSE	195.36	38	10	P46412	GPX3_MOUSE	Glutathione peroxidase 3 OS=Mus musculus OX=10090 GN=Gpx3 PE=1 SV=2
49	111	57	P29788|VTNC_MOUSE	194.51	26	12	P29788	VTNC_MOUSE	Vitronectin OS=Mus musculus OX=10090 GN=Vtn PE=1 SV=2
50	106	96	P98086|C1QA_MOUSE	188.99	37	10	P98086	C1QA_MOUSE	Complement C1q subcomponent subunit A OS=Mus musculus OX=10090 GN=C1qa PE=1 SV=2
51	89	40	P98064|MASP1_MOUSE	188.76	24	13	P98064	MASP1_MOUSE	Mannan-binding lectin serine protease 1 OS=Mus musculus OX=10090 GN=Masp1 PE=1 SV=2
52	74	44	P06728|APOA4_MOUSE	182.34	34	13	P06728	APOA4_MOUSE	Apolipoprotein A-IV OS=Mus musculus OX=10090 GN=Apoa4 PE=1 SV=3
53	149	50	Q9DBB9|CPN2_MOUSE	181.61	25	11	Q9DBB9	CPN2_MOUSE	Carboxypeptidase N subunit 2 OS=Mus musculus OX=10090 GN=Cpn2 PE=1 SV=2
54	72	95	Q60994|ADIPO_MOUSE	177	34	7	Q60994	ADIPO_MOUSE	Adiponectin OS=Mus musculus OX=10090 GN=Adipoq PE=1 SV=2
55	92	66	O70362|PHLD_MOUSE	172.55	16	11	O70362	PHLD_MOUSE	Phosphatidylinositol-glycan-specific phospholipase D OS=Mus musculus OX=10090 GN=Gpld1 PE=1 SV=1
56	70	47	P26262|KLKB1_MOUSE	171.6	21	11	P26262	KLKB1_MOUSE	Plasma kallikrein OS=Mus musculus OX=10090 GN=Klkb1 PE=1 SV=2
57	73	51	Q61129|CFAI_MOUSE	169.64	22	13	Q61129	CFAI_MOUSE	Complement factor I OS=Mus musculus OX=10090 GN=Cfi PE=1 SV=3
58	195	139	P07309|TTHY_MOUSE	166.62	68	6	P07309	TTHY_MOUSE	Transthyretin OS=Mus musculus OX=10090 GN=Ttr PE=1 SV=1
59	108	54	Q01339|APOH_MOUSE	163.31	21	6	Q01339	APOH_MOUSE	Beta-2-glycoprotein 1 OS=Mus musculus OX=10090 GN=Apoh PE=1 SV=1
60	170	87	Q9JJN5|CBPN_MOUSE	159	19	6	Q9JJN5	CBPN_MOUSE	Carboxypeptidase N catalytic chain OS=Mus musculus OX=10090 GN=Cpn1 PE=1 SV=1
61	157	132	Q8VCM7|FIBG_MOUSE	156.78	18	8	Q8VCM7	FIBG_MOUSE	Fibrinogen gamma chain OS=Mus musculus OX=10090 GN=Fgg PE=1 SV=1
62	219	117	Q9Z126|PLF4_MOUSE	156.26	47	4	Q9Z126	PLF4_MOUSE	Platelet factor 4 OS=Mus musculus OX=10090 GN=Pf4 PE=1 SV=1
63	110	105	P14106|C1QB_MOUSE	152.89	16	4	P14106	C1QB_MOUSE	Complement C1q subcomponent subunit B OS=Mus musculus OX=10090 GN=C1qb PE=1 SV=2
64	209	91	P39039|MBL1_MOUSE	152.1	22	6	P39039	MBL1_MOUSE	Mannose-binding protein A OS=Mus musculus OX=10090 GN=Mbl1 PE=1 SV=1
65	218	130	P00920|CAH2_MOUSE	151.67	28	4	P00920	CAH2_MOUSE	Carbonic anhydrase 2 OS=Mus musculus OX=10090 GN=Ca2 PE=1 SV=4
66	196	58	P62737|ACTA_MOUSE	148.78	30	9	P62737	ACTA_MOUSE	Actin aortic smooth muscle OS=Mus musculus OX=10090 GN=Acta2 PE=1 SV=1
67	133	77	P97290|IC1_MOUSE	146.21	12	6	P97290	IC1_MOUSE	Plasma protease C1 inhibitor OS=Mus musculus OX=10090 GN=Serping1 PE=1 SV=3
68	198	59	P63268|ACTH_MOUSE	146.2	22	8	P63268	ACTH_MOUSE	Actin gamma-enteric smooth muscle OS=Mus musculus OX=10090 GN=Actg2 PE=1 SV=1
69	217	60	P68134|ACTS_MOUSE	144.14	15	7	P68134	ACTS_MOUSE	Actin alpha skeletal muscle OS=Mus musculus OX=10090 GN=Acta1 PE=1 SV=1
70	193	64	Q91WP0|MASP2_MOUSE	140.87	11	7	Q91WP0	MASP2_MOUSE	Mannan-binding lectin serine protease 2 OS=Mus musculus OX=10090 GN=Masp2 PE=1 SV=1
71	164	49	P08226|APOE_MOUSE	138.69	19	5	P08226	APOE_MOUSE	Apolipoprotein E OS=Mus musculus OX=10090 GN=Apoe PE=1 SV=2
72	186	62	Q9DBD0|ICA_MOUSE	138.48	10	6	Q9DBD0	ICA_MOUSE	Inhibitor of carbonic anhydrase OS=Mus musculus OX=10090 GN=Ica PE=1 SV=1
73	150	131	E9PV24|FIBA_MOUSE	137.25	9	6	E9PV24	FIBA_MOUSE	Fibrinogen alpha chain OS=Mus musculus OX=10090 GN=Fga PE=1 SV=1
74	388	150	P52430|PON1_MOUSE	136.67	14	4	P52430	PON1_MOUSE	Serum paraoxonase/arylesterase 1 OS=Mus musculus OX=10090 GN=Pon1 PE=1 SV=2
75	389	169	O70165|FCN1_MOUSE	134.51	12	3	O70165	FCN1_MOUSE	Ficolin-1 OS=Mus musculus OX=10090 GN=Fcn1 PE=1 SV=1
76	216	75	Q9ESB3|HRG_MOUSE	134.09	13	7	Q9ESB3	HRG_MOUSE	Histidine-rich glycoprotein OS=Mus musculus OX=10090 GN=Hrg PE=1 SV=2
77	75	74	E9Q414|APOB_MOUSE	130.97	3	14	E9Q414	APOB_MOUSE	Apolipoprotein B-100 OS=Mus musculus OX=10090 GN=Apob PE=1 SV=1
78	346	111	P14847|CRP_MOUSE	129.37	28	6	P14847	CRP_MOUSE	C-reactive protein OS=Mus musculus OX=10090 GN=Crp PE=1 SV=2
79	259	129	Q07456|AMBP_MOUSE	128.65	10	3	Q07456	AMBP_MOUSE	Protein AMBP OS=Mus musculus OX=10090 GN=Ambp PE=1 SV=2
80	116	319	Q91WP6|SPA3N_MOUSE	125.72	4	2	Q91WP6	SPA3N_MOUSE	Serine protease inhibitor A3N OS=Mus musculus OX=10090 GN=Serpina3n PE=1 SV=1
81	117	303	P29621|SPA3C_MOUSE	125.72	4	2	P29621	SPA3C_MOUSE	Serine protease inhibitor A3C OS=Mus musculus OX=10090 GN=Serpina3c PE=2 SV=1
82	122	323	Q5I2A0|SPA3G_MOUSE	125.72	3	2	Q5I2A0	SPA3G_MOUSE	Serine protease inhibitor A3G OS=Mus musculus OX=10090 GN=Serpina3g PE=1 SV=2
83	285	115	P42703|LIFR_MOUSE	113.64	3	3	P42703	LIFR_MOUSE	Leukemia inhibitory factor receptor OS=Mus musculus OX=10090 GN=Lifr PE=1 SV=1
84	392	71	Q06890|CLUS_MOUSE	110.02	13	3	Q06890	CLUS_MOUSE	Clusterin OS=Mus musculus OX=10090 GN=Clu PE=1 SV=1
85	175	267	Q8VCT4|CES1D_MOUSE	109.17	7	4	Q8VCT4	CES1D_MOUSE	Carboxylesterase 1D OS=Mus musculus OX=10090 GN=Ces1d PE=1 SV=1
86	609	127	Q8K1I3|SPP24_MOUSE	108.68	21	3	Q8K1I3	SPP24_MOUSE	Secreted phosphoprotein 24 OS=Mus musculus OX=10090 GN=Spp2 PE=1 SV=2
87	319	298	P12246|SAMP_MOUSE	108.19	11	2	P12246	SAMP_MOUSE	Serum amyloid P-component OS=Mus musculus OX=10090 GN=Apcs PE=1 SV=2
88	521	1949	Q9Z2U0|PSA7_MOUSE	104.5	19	4	Q9Z2U0	PSA7_MOUSE	Proteasome subunit alpha type-7 OS=Mus musculus OX=10090 GN=Psma7 PE=1 SV=1
89	721	174	Q61171|PRDX2_MOUSE	103.27	14	2	Q61171	PRDX2_MOUSE	Peroxiredoxin-2 OS=Mus musculus OX=10090 GN=Prdx2 PE=1 SV=3

## Sheet: Sheet 7 Unique per condition
CONTROL			RIS			Q3
DESP_MOUSE			ACTB_MOUSE			CES1D_MOUSE
F13B_MOUSE			FA5_MOUSE			PSA7_MOUSE
H2A2C_MOUSE			FA10_MOUSE
H2A2A_MOUSE			PSA6_MOUSE
PLAK_MOUSE			B3AT_MOUSE
FBLN3_MOUSE			APOC3_MOUSE
H2A2B_MOUSE			RET4_MOUSE
UBB_MOUSE
1433Z_MOUSE
G3P_MOUSE
								Panther analysis
					RIS pathways								Control pathways
					1	Cadherin signaling pathway (P00012)							1	Blood coagulation (P00011)
Identified brain proteins					2	Blood coagulation (P00011)							2	Alzheimer disease-presenilin pathway (P00004)
					3	Integrin signalling pathway (P00034)							3	Huntington disease (P00029)
DESP_MOUSE	E9Q557				4	Alzheimer disease-presenilin pathway (P00004)							4	Glycolysis (P00024)
H2A2A_MOUSE	Q64523				5	Huntington disease (P00029)							5	Vitamin D metabolism and pathway (P04396)
PLAK_MOUSE	Q02257				6	Inflammation mediated by chemokine and cytokine signaling pathway (P00031)							6	Parkinson disease (P00049)
1433Z_MOUSE	P63101				7	Wnt signaling pathway (P00057)							7	PI3 kinase pathway (P00048)
G3P_MOUSE	P16858				8	Parkinson disease (P00049)							8	FGF signaling pathway (P00021)
ACTB_MOUSE	P60710				9	Cytoskeletal regulation by Rho GTPase (P00016)							9	EGF receptor signaling pathway (P00018)
PSA6_MOUSE	Q9QUM9				10	Nicotinic acetylcholine receptor signaling pathway (P00044)
B3AT_MOUSE	P04919
APOC3_MOUSE	P33622
RET4_MOUSE	Q00724
PSA7_MOUSE	Q9Z2U0

## Sheet: Sheet 8 Differentially express
C vs RIS ↓	Accession number	C vs RIS ↑	Accession number			RIS vs Q3↓	Accession number	RIS vs Q3 ↑	Accession number			C vs Q3 ↓	Accession number	C vs Q3 ↑	Accession number
ITIH2	A6X935	COL4A2	P08122			HBB1	P02088	IRS2	P81122			ITIH2	A6X935	USH2A	Q2QI47
RP1L1	Q8CGM2	SNAP23	O09044			HBA	P01942	COL6A2	Q02788			TEX15	F8VPN2	IRS2	P81122
FAT2	Q5F226					CLU	Q06890	SPZ1	Q99MY0			C2CD3	Q52KB6	COL6A2	Q02788
TEX15	F8VPN2					TENM2	Q9WTS5	DDI2	A2ADY9			WASHC5	Q8C2E7	ADAMTSL4	Q80T21
C2CD3	Q52KB6					NOMO1	Q6GQT9	CSF1R	P09581			PRDX2	Q61171	SNAP23	O09044
USP19	Q3UJD6					CCDC171	E9Q1U1					MRVI1	Q9WUX5
CFAP54	Q8C6S9					ADAMTSL4	Q80T21					ZNF367	Q0VDT2
JPH1	Q9ET80					DPP6	Q9Z218					SLC25A20	Q9Z2Z6
KRT10	P02535					MRVI1	Q9WUX5
SYN2	Q64332					SLC25A20	Q9Z2Z6
GGA1	Q8R0H9
FEN1	O70165
KANSL1L	Q5DTI6
KDM3A	Q6PCM1
SPZ1	Q99MY0
PDZD8	B9EJ80
WASHC5	Q8C2E7
MLF1	Q9QWV4
DDI2	A2ADY9
CSF1R	P09581
Brain proteins			SynGO data
ITIH2	A6X935		your genelist input	gene hgnc_id	gene symbol	gene name	gene synonyms	GO term ID	GO term name	GO domain	SynGO annotation ID
FAT2	Q5F226		MGI:88423	HGNC:2095	CLU	clusterin	SGP-2,SP-40,TRPM-2,KUB1,CLU1,CLU2,CLI,APOJ	GO:0045202	synapse (GO:0045202)	CC	1655
USP19	Q3UJD6		MGI:103020	HGNC:11495	SYN2	synapsin II	SYNII,SYNIIA,SYNIIB	GO:0097091	synaptic vesicle clustering (GO:0097091)	BP	1158
JPH1	Q9ET80		MGI:109356	HGNC:11131	SNAP23	synaptosome associated protein 23	SNAP23A,SNAP23B,HST17016	GO:0098794	postsynapse (GO:0098794)	CC	37
SYN2	Q64332		MGI:103020	HGNC:11495	SYN2	synapsin II	SYNII,SYNIIA,SYNIIB	GO:0098850	extrinsic component of synaptic vesicle membrane (GO:0098850)	CC	1159
GGA1	Q8R0H9		MGI:103020	HGNC:11495	SYN2	synapsin II	SYNII,SYNIIA,SYNIIB	GO:0098850	extrinsic component of synaptic vesicle membrane (GO:0098850)	CC	1232
PDZD8	B9EJ80		MGI:109356	HGNC:11131	SNAP23	synaptosome associated protein 23	SNAP23A,SNAP23B,HST17016	GO:0098967	exocytic insertion of neurotransmitter receptor to postsynaptic membrane (GO:0098967)	BP	2162
CSF1R	P09581		MGI:103020	HGNC:11495	SYN2	synapsin II	SYNII,SYNIIA,SYNIIB	GO:0099504	synaptic vesicle cycle (GO:0099504)	BP	1467
COL4A2	P08122
SNAP23	O09044
HBB1	P02088
HBA	P01942
CLU	Q06890
TENM2	Q9WTS5
NOMO1	Q6GQT9
DPP6	Q9Z218
SLC25A20	Q9Z2Z6
IRS2	P81122
COL6A2	Q02788
DDI2	A2ADY9
PRDX2	Q61171

## Sheet: Sheet 9 Diff among treatments
Accession	Peptides	Score	Anova (p)*	Fold	Description	Average Normalised Abundances					p values (t-test)
						control	stress	stress resilent	C S SR		C vs S	C vs SR	S vs SR
Q61703	25 (14)	84.72	0.0056	1.58	Inter-alpha-trypsin inhibitor heavy chain H2 OS=Mus musculus OX=10090 GN=Itih2 PE=1 SV=1	13800	10700	8725.14			0.0152907	0.0051043	0.295652
Q2QI47	24 (2)	64.43	0.01	1.77	Usherin OS=Mus musculus OX=10090 GN=Ush2A PE=1 SV=2	1622.07	2335.58	2868.88			0.069348	0.0105307	0.185919
P02088	11 (7)	61.88	0.00763	2.28	Hemoglobin subunit beta-1 OS=Mus musculus OX=10090 GN=Hbb-b1 PE=1 SV=2	72100	82900	36300			0.44259	0.0529187	0.00217894
P08122	21 (2)	57.01	0.03	1.52	Collagen alpha-2(IV) chain OS=Mus musculus OX=10090 GN=Col4a2 PE=1 SV=4	726.69	1101.78	974.95			0.0154415	0.101618	0.476149
Q8CGM2	19 (4)	55.94	0.02	1.81	Retinitis pigmentosa 1-like 1 protein OS=Mus musculus OX=10090 GN=Rp1l1 PE=1 SV=1	6452.71	3568.56	4247.75			0.0287793	0.193836	0.0862401
F8VPN2	19 (2)	52.78	0.02	1.81	Testis-expressed protein 15 OS=Mus musculus OX=10090 GN=Tex15 PE=2 SV=1	72600	43300	40000			0.0128907	0.044164	0.642388
Q52KB6	16 (4)	41.85	0.03	1.37	C2 domain-containing protein 3 OS=Mus musculus OX=10090 GN=C2cd3 PE=1 SV=3	4798.32	3745.46	3499.58			0.0304778	0.0400564	0.556643
Q5F226	15 (2)	40.4	0.02	1.41	Protocadherin Fat 2 OS=Mus musculus OX=10090 GN=Fat2 PE=1 SV=1	2892.4	2055.85	2465.15			0.0176351	0.305349	0.0716233
P01942	6 (6)	38.17	0.00384	2.43	Hemoglobin subunit alpha OS=Mus musculus OX=10090 GN=Hba PE=1 SV=2	16300	21200	8710.28			0.176607	0.0893816	0.00265592
P81122	12 (2)	36.47	0.0097	2.77	Insulin receptor substrate 2 OS=Mus musculus OX=10090 GN=Irs2 PE=1 SV=2	406.09	503.75	1123.89			0.336258	0.0106947	0.0201495
Q3UJD6	13 (2)	34.86	0.02	2.09	Ubiquitin carboxyl-terminal hydrolase 19 OS=Mus musculus OX=10090 GN=Usp19 PE=1 SV=1	594.17	284.66	388.22			0.00444546	0.121241	0.278993
Q06890	8 (4)	34.83	0.05	1.91	Clusterin OS=Mus musculus OX=10090 GN=Clu PE=1 SV=1	1400.71	1575.26	823.91			0.547713	0.104242	0.0326707
Q9WTS5	13 (2)	32.88	0.03	2.18	Teneurin-2 OS=Mus musculus OX=10090 GN=Tenm2 PE=1 SV=1	399.45	656.16	300.99			0.0680646	0.402556	0.0381496
Q6GQT9	12 (2)	31.35	0.01	10.51	Nodal modulator 1 OS=Mus musculus OX=10090 GN=Nomo1 PE=1 SV=1	239.62	153.91	22.79			0.597469	0.323964	0.0253906
Q8C6S9	12 (2)	30.98	0.04	1.65	Cilia- and flagella-associated protein 54 OS=Mus musculus OX=10090 GN=Cfap54 PE=2 SV=4	2848.9	1724.91	1945.57			0.0209321	0.133099	0.429833
Q9ET80	12 (3)	29.7	0.01	1.63	Junctophilin-1 OS=Mus musculus OX=10090 GN=Jph1 PE=1 SV=1	3009.87	1847.5	2024.92			0.0160267	0.101644	0.516819
Q02788	11 (2)	28.23	0.0074	1.66	Collagen alpha-2(VI) chain OS=Mus musculus OX=10090 GN=Col6a2 PE=1 SV=3	2359.02	3096.81	3906.32			0.0590931	0.00833546	0.0349596
E9Q1U1	11 (2)	27.51	0.01	2.03	Coiled-coil domain-containing protein 171 OS=Mus musculus OX=10090 GN=Ccdc171 PE=2 SV=1	415.48	473.51	233.33			0.564394	0.170151	0.0155204
Q64332	9 (2)	23.9	0.04	1.72	Synapsin-2 OS=Mus musculus OX=10090 GN=Syn2 PE=1 SV=2	697.11	405.13	437.66			0.019592	0.123081	0.682264
Q8R0H9	8 (2)	21.75	0.02	1.72	ADP-ribosylation factor-binding protein GGA1 OS=Mus musculus OX=10090 GN=Gga1 PE=1 SV=1	3064.81	1783.23	2230.72			0.0237396	0.169178	0.308185
O70165	8 (4)	21.69	0.00746	1.37	Ficolin-1 OS=Mus musculus OX=10090 GN=Fcn1 PE=1 SV=1	3886.53	2842.34	3043.35			0.00273964	0.0900581	0.565604
Q5DTI6	8 (3)	19.33	0.02	1.67	KAT8 regulatory NSL complex subunit 1-like protein OS=Mus musculus OX=10090 GN=Kansl1l PE=1 SV=3	960.68	575.22	605.91			0.0105829	0.0590263	0.860307
Q6PCM1	8 (2)	19.31	0.03	1.52	Lysine-specific demethylase 3A OS=Mus musculus OX=10090 GN=Kdm3a PE=1 SV=1	1993.17	1307.68	1813.03			0.00269195	0.601521	0.130557
Q99MY0	7 (2)	18.42	0.02	1.99	Spermatogenic leucine zipper protein 1 OS=Mus musculus OX=10090 GN=Spz1 PE=1 SV=1	5635.77	2829.25	4795.91			0.0181469	0.510792	0.032957
B9EJ80	6 (2)	17.28	0.03	1.47	PDZ domain-containing protein 8 OS=Mus musculus OX=10090 GN=Pdzd8 PE=1 SV=1	7422.6	5444.76	5042.47			0.023837	0.0612102	0.592496
Q80T21	6 (2)	16.75	0.00848	1.53	ADAMTS-like protein 4 OS=Mus musculus OX=10090 GN=Adamtsl4 PE=2 SV=1	6647.35	6714.23	4400.07			0.924571	0.0337524	0.00130278
Q9Z218	6 (2)	13.36	0.01	2.51	Dipeptidyl aminopeptidase-like protein 6 OS=Mus musculus OX=10090 GN=Dpp6 PE=1 SV=1	342.79	332.51	136.53			0.908123	0.0611286	0.0279436
Q8C2E7	4 (2)	10.77	0.01	4.39	WASH complex subunit 5 OS=Mus musculus OX=10090 GN=Washc5 PE=1 SV=2	836.12	279.62	190.36			0.0149775	0.0275647	0.507234
Q61171	3 (3)	10.06	0.04	3.08	Peroxiredoxin-2 OS=Mus musculus OX=10090 GN=Prdx2 PE=1 SV=3	1218.51	1088.2	395.22			0.710848	0.0490139	0.0639027
Q9QWV4	3 (2)	9.57	0.0052	1.45	Myeloid leukemia factor 1 OS=Mus musculus OX=10090 GN=Mlf1 PE=1 SV=1	1367.19	940.16	1206.96			0.00280779	0.285264	0.0563179
A2ADY9	3 (2)	8.93	0.000124	2.27	Protein DDI1 homolog 2 OS=Mus musculus OX=10090 GN=Ddi2 PE=1 SV=1	2462.9	1267.48	2871.07			0.000685468	0.385209	0.0018855
O09044	3 (2)	8.18	0.05	1.56	Synaptosomal-associated protein 23 OS=Mus musculus OX=10090 GN=Snap23 PE=1 SV=1	1068.81	1636.14	1663.86			0.0436268	0.0456398	0.934948
P09581	3 (2)	7.61	0.04	1.7	Macrophage colony-stimulating factor 1 receptor OS=Mus musculus OX=10090 GN=Csf1r PE=1 SV=3	1103.55	647.34	927.13			0.0295689	0.493418	0.0342544
Q9WUX5	3 (2)	6.78	0.00987	2.57	Protein MRVI1 OS=Mus musculus OX=10090 GN=Mrvi1 PE=1 SV=2	1666.31	2377.63	926.65			0.103003	0.0118607	0.0344817
Q0VDT2	2 (2)	5.1	0.02	3.7	Zinc finger protein 367 OS=Mus musculus OX=10090 GN=Znf367 PE=1 SV=2	156.02	142.22	42.2			0.783666	0.0487358	0.0908033
Q9Z2Z6	2 (2)	4.6	0.00297	2.5	Mitochondrial carnitine/acylcarnitine carrier protein OS=Mus musculus OX=10090 GN=Slc25a20 PE=1 SV=1	1193.53	1473.5	589.5			0.238508	0.0191081	0.0060866

[truncated: 1 more sheets: Sheet 10 STRING Analysis]
