# Supplementary material for: Bulk serum extracellular vesicles from stressed mice show a distinct proteome and induce behavioral and molecular changes in naive mice
Source: PLoS One. 2024 Aug 15;19(8):e0308976. doi: 10.1371/journal.pone.0308976 (PMC11326636; doi:10.1371/journal.pone.0308976)
Supplement: S2 File — (XLSX) [file pone.0308976.s009.xlsx]

## Sheet: Figure 1
Body weight gain (g)			Forced Swim Test (FST) (s)			M6a (AU)
C	RIS		C	RIS		C	RIS
	-0.5		139			0.823758
	-0.8		57			0.894207
	-1.3		90			0.715614
	-1.5		203			0.59699
			138			0.231861
	-1.4		219*				0.247936
	-2.5		2				0.313395
	-2		140				0.230909
			147				0.236321
	-0.9		154				0.190122
	-0.5
	-0.5			175
-2.5				123
0.6				120
1.5				169
-1.8				162
				261
1.7				65*
-0.7				114
0.3				205
				34*
0.5
1.4
2.9

## Sheet: Figure 2
	Body weight gain (g)	M6a (AU)	Forced Swim Test FST (s)
1SL	-0.5	0.4	208
1SR	-0.5	0.69	160
1SR/L	-2.4	0.19	143
2SR	-2.3	0.07	150
2S	-1	0.31	134
2SR/L	-0.7	0.36	107
3C	1.9	0.44	7
3CR	0	0.39	30
4C	2.3	0.39	46
4CR/L	0.1	0.32	39
4CL	1.3	0.37	78
1S	-0.5	0.34	175
1SRb	-1.3	0.15	123
1SLb	-0.8	0.33	120
1SR/Lb	-1.5	0.34	169
2Sb	-2	0.82	162
2SRb	-2.5	0.31	261
2SL*	-1.4	0.26	65
3S	-0.9	0.25	114
3SR	-0.5	0.27	205
3SL*	-0.5	0.23	34
4Cb	0.6	0.44	2
5CL	1.7	0.46	90

## Sheet: Figure 5
24hs				1 week
	Forced Swim Test FST (s)				M6a (AU)				Body Weight gain (g)				Forced Swim Test FST (s)
PBS	EVs-C	EVs-RIS		PBS	EVs-C	EVs-RIS		PBS	EVs-C	EVs-RIS		PBS	EVs-C	EVs-RIS
33								0.6	-0.6	0.3		112
5				0.804284				-0.2	0.4	0.2		110
5				1.07735				0	1.7	-0.9		19
5				1.6546				0	0.7	-0.7		123
13				0.869872				0.9	0.1	0		107
	58												195
	66												188
	1				3.69976								4
	42				1.61717								93
	24				1.35153								92
		68			1.1998									208
		63			3.68785									101
		17												43
		58				0.139331								121
		81				0.323819								119
						0.935792
						0.373024
						0.31367
